# Supplementary material for: Seasonal dynamics in sheep fecal microbiome and soil bacterial communities under grazing management
Source: PLoS One. 2026 Jun 29;21(6):e0352436. doi: 10.1371/journal.pone.0352436 (PMC13313378; doi:10.1371/journal.pone.0352436)
Supplement: S2 Table — (CSV) [file pone.0352436.s003.csv]

Sample	GROUP	ASV	Count	Season	Phylum	Family	Genus	RelAbundance	S.obs	shannon
20250213_NGI1	GRAZED	ASV_662	20	AUT	Verrucomicrobia	Rubritaleaceae	Luteolibacter	0.000433811248725679	215	2.89824040523154
20250213_NGI1	GRAZED	ASV_10	7	AUT	Spirochaetes	Spirochaetaceae	Treponema_2	0.000151833937053988	215	2.89824040523154
20250213_NGI1	GRAZED	ASV_4	7	AUT	Spirochaetes	Spirochaetaceae	Treponema_2	0.000151833937053988	215	2.89824040523154
20250213_NGI1	GRAZED	ASV_19	5	AUT	Spirochaetes	Spirochaetaceae	Treponema_2	0.00010845281218142	215	2.89824040523154
20250213_NGI1	GRAZED	ASV_1131	2	AUT	Lentisphaerae	Oligosphaeraceae	horsej-a03	4.33811248725679e-05	215	2.89824040523154
20250213_NGI1	GRAZED	ASV_1434	30	AUT	Planctomycetes	Pirellulaceae	Pir4_lineage	0.000650716873088519	215	2.89824040523154
20250213_NGI1	GRAZED	ASV_884	57	AUT	Verrucomicrobia	Pedosphaeraceae	NA	0.00123636205886819	215	2.89824040523154
20250213_NGI1	GRAZED	ASV_1112	23	AUT	Verrucomicrobia	Chthoniobacteraceae	Chthoniobacter	0.000498882936034531	215	2.89824040523154
20250213_NGI1	GRAZED	ASV_1272	45	AUT	Verrucomicrobia	Pedosphaeraceae	NA	0.000976075309632779	215	2.89824040523154
20250213_NGI1	GRAZED	ASV_288	782	AUT	Verrucomicrobia	Chthoniobacteraceae	Candidatus_Udaeobacter	0.0169620198251741	215	2.89824040523154
20250213_NGI1	GRAZED	ASV_850	49	AUT	Verrucomicrobia	Chthoniobacteraceae	Chthoniobacter	0.00106283755937791	215	2.89824040523154
20250213_NGI1	GRAZED	ASV_610	92	AUT	Verrucomicrobia	Pedosphaeraceae	NA	0.00199553174413813	215	2.89824040523154
20250213_NGI1	GRAZED	ASV_1512	125	AUT	Verrucomicrobia	Chthoniobacteraceae	Candidatus_Udaeobacter	0.0027113203045355	215	2.89824040523154
20250213_NGI1	GRAZED	ASV_426	1007	AUT	Verrucomicrobia	Chthoniobacteraceae	Candidatus_Udaeobacter	0.021842396373338	215	2.89824040523154
20250213_NGI1	GRAZED	ASV_955	146	AUT	Verrucomicrobia	Chthoniobacteraceae	Candidatus_Udaeobacter	0.00316682211569746	215	2.89824040523154
20250213_NGI1	GRAZED	ASV_1027	40	AUT	Verrucomicrobia	Chthoniobacteraceae	Candidatus_Udaeobacter	0.000867622497451359	215	2.89824040523154
20250213_NGI1	GRAZED	ASV_30	5	AUT	Kiritimatiellaeota	NA	NA	0.00010845281218142	215	2.89824040523154
20250213_NGI1	GRAZED	ASV_864	102	AUT	Planctomycetes	WD2101_soil_group	NA	0.00221243736850097	215	2.89824040523154
20250213_NGI1	GRAZED	ASV_849	766	AUT	Planctomycetes	WD2101_soil_group	NA	0.0166149708261935	215	2.89824040523154
20250213_NGI1	GRAZED	ASV_1437	190	AUT	Planctomycetes	WD2101_soil_group	NA	0.00412120686289395	215	2.89824040523154
20250213_NGI1	GRAZED	ASV_1251	332	AUT	Planctomycetes	WD2101_soil_group	NA	0.00720126672884628	215	2.89824040523154
20250213_NGI1	GRAZED	ASV_1291	86	AUT	Planctomycetes	WD2101_soil_group	NA	0.00186538836952042	215	2.89824040523154
20250213_NGI1	GRAZED	ASV_8	7	AUT	Actinobacteria	Actinomycetaceae	NA	0.000151833937053988	215	2.89824040523154
20250213_NGI1	GRAZED	ASV_203	60	AUT	Firmicutes	Peptostreptococcaceae	Romboutsia	0.00130143374617704	215	2.89824040523154
20250213_NGI1	GRAZED	ASV_323	26	AUT	Firmicutes	Peptostreptococcaceae	NA	0.000563954623343383	215	2.89824040523154
20250213_NGI1	GRAZED	ASV_390	3	AUT	Firmicutes	Ruminococcaceae	NA	6.50716873088519e-05	215	2.89824040523154
20250213_NGI1	GRAZED	ASV_1215	14	AUT	Actinobacteria	Intrasporangiaceae	NA	0.000303667874107976	215	2.89824040523154
20250213_NGI1	GRAZED	ASV_474	181	AUT	Actinobacteria	Streptomycetaceae	Streptomyces	0.0039259918009674	215	2.89824040523154
20250213_NGI1	GRAZED	ASV_1275	8	AUT	Actinobacteria	Micrococcaceae	Pseudarthrobacter	0.000173524499490272	215	2.89824040523154
20250213_NGI1	GRAZED	ASV_1323	13	AUT	Actinobacteria	Cellulomonadaceae	Cellulomonas	0.000281977311671692	215	2.89824040523154
20250213_NGI1	GRAZED	ASV_1523	61	AUT	Actinobacteria	Pseudonocardiaceae	Actinokineospora	0.00132312430861332	215	2.89824040523154
20250213_NGI1	GRAZED	ASV_1022	122	AUT	Actinobacteria	Micromonosporaceae	Dactylosporangium	0.00264624861722664	215	2.89824040523154
20250213_NGI1	GRAZED	ASV_1278	21	AUT	Actinobacteria	Micromonosporaceae	NA	0.000455501811161963	215	2.89824040523154
20250213_NGI1	GRAZED	ASV_1297	62	AUT	Actinobacteria	Micromonosporaceae	Virgisporangium	0.00134481487104961	215	2.89824040523154
20250213_NGI1	GRAZED	ASV_874	118	AUT	Actinobacteria	Thermomonosporaceae	Actinocorallia	0.00255948636748151	215	2.89824040523154
20250213_NGI1	GRAZED	ASV_27	5	AUT	Fibrobacteres	Fibrobacteraceae	Fibrobacter	0.00010845281218142	215	2.89824040523154
20250213_NGI1	GRAZED	ASV_89	6	AUT	Proteobacteria	Succinivibrionaceae	Ruminobacter	0.000130143374617704	215	2.89824040523154
20250213_NGI1	GRAZED	ASV_615	2	AUT	Firmicutes	Lachnospiraceae	NA	4.33811248725679e-05	215	2.89824040523154
20250213_NGI1	GRAZED	ASV_633	333	AUT	Actinobacteria	Nocardioidaceae	Kribbella	0.00722295729128256	215	2.89824040523154
20250213_NGI1	GRAZED	ASV_772	55	AUT	Actinobacteria	Nocardioidaceae	Kribbella	0.00119298093399562	215	2.89824040523154
20250213_NGI1	GRAZED	ASV_1043	50	AUT	Proteobacteria	NA	NA	0.0010845281218142	215	2.89824040523154
20250213_NGI1	GRAZED	ASV_1356	90	AUT	Proteobacteria	NA	NA	0.00195215061926556	215	2.89824040523154
20250213_NGI1	GRAZED	ASV_981	209	AUT	Proteobacteria	NA	NA	0.00453332754918335	215	2.89824040523154
20250213_NGI1	GRAZED	ASV_1091	107	AUT	Actinobacteria	Frankiaceae	Jatrophihabitans	0.00232089018068239	215	2.89824040523154
20250213_NGI1	GRAZED	ASV_1055	27	AUT	Actinobacteria	Kineosporiaceae	Kineosporia	0.000585645185779667	215	2.89824040523154
20250213_NGI1	GRAZED	ASV_565	123	AUT	Actinobacteria	Pseudonocardiaceae	Actinophytocola	0.00266793917966293	215	2.89824040523154
20250213_NGI1	GRAZED	ASV_1530	97	AUT	Nitrospirae	Nitrospiraceae	Nitrospira	0.00210398455631955	215	2.89824040523154
20250213_NGI1	GRAZED	ASV_153	1527	AUT	Nitrospirae	Nitrospiraceae	Nitrospira	0.0331214888402056	215	2.89824040523154
20250213_NGI1	GRAZED	ASV_1365	52	AUT	Actinobacteria	Geodermatophilaceae	Blastococcus	0.00112790924668677	215	2.89824040523154
20250213_NGI1	GRAZED	ASV_597	70	AUT	Actinobacteria	Pseudonocardiaceae	Pseudonocardia	0.00151833937053988	215	2.89824040523154
20250213_NGI1	GRAZED	ASV_13	17	AUT	Epsilonbacteraeota	Campylobacteraceae	Campylobacter	0.000368739561416828	215	2.89824040523154
20250213_NGI1	GRAZED	ASV_592	41	AUT	Proteobacteria	Sphingomonadaceae	Altererythrobacter	0.000889313059887643	215	2.89824040523154
20250213_NGI1	GRAZED	ASV_963	53	AUT	Proteobacteria	Sphingomonadaceae	Altererythrobacter	0.00114959980912305	215	2.89824040523154
20250213_NGI1	GRAZED	ASV_764	64	AUT	Proteobacteria	Sphingomonadaceae	Sphingomonas	0.00138819599592217	215	2.89824040523154
20250213_NGI1	GRAZED	ASV_1236	81	AUT	Proteobacteria	Sphingomonadaceae	Sphingomonas	0.001756935557339	215	2.89824040523154
20250213_NGI1	GRAZED	ASV_1083	110	AUT	Proteobacteria	Sphingomonadaceae	Sphingomonas	0.00238596186799124	215	2.89824040523154
20250213_NGI1	GRAZED	ASV_125	819	AUT	Proteobacteria	Sphingomonadaceae	Sphingomonas	0.0177645706353166	215	2.89824040523154
20250213_NGI1	GRAZED	ASV_715	41	AUT	Proteobacteria	Sphingomonadaceae	Sphingomonas	0.000889313059887643	215	2.89824040523154
20250213_NGI1	GRAZED	ASV_466	54	AUT	Proteobacteria	Sphingomonadaceae	Sphingomonas	0.00117129037155933	215	2.89824040523154
20250213_NGI1	GRAZED	ASV_252	44	AUT	Proteobacteria	Sphingomonadaceae	Sphingomonas	0.000954384747196495	215	2.89824040523154
20250213_NGI1	GRAZED	ASV_1475	110	AUT	Proteobacteria	Sphingomonadaceae	Sphingomonas	0.00238596186799124	215	2.89824040523154
20250213_NGI1	GRAZED	ASV_158	287	AUT	Proteobacteria	Sphingomonadaceae	Sphingomonas	0.0062251914192135	215	2.89824040523154
20250213_NGI1	GRAZED	ASV_665	134	AUT	Proteobacteria	Sphingomonadaceae	Sphingomonas	0.00290653536646205	215	2.89824040523154
20250213_NGI1	GRAZED	ASV_644	4228	AUT	Proteobacteria	Sphingomonadaceae	Sphingomonas	0.0917076979806086	215	2.89824040523154
20250213_NGI1	GRAZED	ASV_1303	4	AUT	Proteobacteria	Sphingomonadaceae	Sphingopyxis	8.67622497451359e-05	215	2.89824040523154
20250213_NGI1	GRAZED	ASV_1102	44	AUT	Proteobacteria	Rhizobiaceae	Mesorhizobium	0.000954384747196495	215	2.89824040523154
20250213_NGI1	GRAZED	ASV_1202	38	AUT	Proteobacteria	Rhizobiaceae	Mesorhizobium	0.000824241372578791	215	2.89824040523154
20250213_NGI1	GRAZED	ASV_1224	25	AUT	Proteobacteria	Rhizobiaceae	Mesorhizobium	0.000542264060907099	215	2.89824040523154
20250213_NGI1	GRAZED	ASV_354	75	AUT	Proteobacteria	Devosiaceae	Devosia	0.0016267921827213	215	2.89824040523154
20250213_NGI1	GRAZED	ASV_1051	103	AUT	Proteobacteria	Devosiaceae	Devosia	0.00223412793093725	215	2.89824040523154
20250213_NGI1	GRAZED	ASV_1290	216	AUT	Proteobacteria	Steroidobacteraceae	Steroidobacter	0.00468516148623734	215	2.89824040523154
20250213_NGI1	GRAZED	ASV_318	958	AUT	Proteobacteria	Steroidobacteraceae	Steroidobacter	0.02077955881396	215	2.89824040523154
20250213_NGI1	GRAZED	ASV_1473	15	AUT	Proteobacteria	Azospirillaceae	Skermanella	0.00032535843654426	215	2.89824040523154
20250213_NGI1	GRAZED	ASV_1155	20	AUT	Proteobacteria	Rhizobiaceae	Shinella	0.000433811248725679	215	2.89824040523154
20250213_NGI1	GRAZED	ASV_67	836	AUT	Proteobacteria	Xanthobacteraceae	Bradyrhizobium	0.0181333101967334	215	2.89824040523154
20250213_NGI1	GRAZED	ASV_233	90	AUT	Proteobacteria	Xanthobacteraceae	NA	0.00195215061926556	215	2.89824040523154
20250213_NGI1	GRAZED	ASV_845	85	AUT	Proteobacteria	Xanthobacteraceae	NA	0.00184369780708414	215	2.89824040523154
20250213_NGI1	GRAZED	ASV_977	3477	AUT	Proteobacteria	Rhizobiaceae	Pseudochrobactrum	0.0754180855909594	215	2.89824040523154
20250213_NGI1	GRAZED	ASV_1013	14	AUT	Proteobacteria	Devosiaceae	Devosia	0.000303667874107976	215	2.89824040523154
20250213_NGI1	GRAZED	ASV_835	14	AUT	Proteobacteria	Beijerinckiaceae	Microvirga	0.000303667874107976	215	2.89824040523154
20250213_NGI1	GRAZED	ASV_333	45	AUT	Proteobacteria	Beijerinckiaceae	Microvirga	0.000976075309632779	215	2.89824040523154
20250213_NGI1	GRAZED	ASV_694	48	AUT	Proteobacteria	Xanthobacteraceae	NA	0.00104114699694163	215	2.89824040523154
20250213_NGI1	GRAZED	ASV_958	119	AUT	Proteobacteria	Xanthobacteraceae	NA	0.00258117692991779	215	2.89824040523154
20250213_NGI1	GRAZED	ASV_441	394	AUT	Proteobacteria	Methyloligellaceae	NA	0.00854608159989589	215	2.89824040523154
20250213_NGI1	GRAZED	ASV_511	813	AUT	Proteobacteria	Xanthobacteraceae	NA	0.0176344272606989	215	2.89824040523154
20250213_NGI1	GRAZED	ASV_739	101	AUT	Proteobacteria	Xanthobacteraceae	NA	0.00219074680606468	215	2.89824040523154
20250213_NGI1	GRAZED	ASV_729	82	AUT	Proteobacteria	Xanthomonadaceae	Arenimonas	0.00177862611977529	215	2.89824040523154
20250213_NGI1	GRAZED	ASV_1464	14	AUT	Actinobacteria	Nocardioidaceae	Nocardioides	0.000303667874107976	215	2.89824040523154
20250213_NGI1	GRAZED	ASV_1012	69	AUT	Proteobacteria	Dongiaceae	Dongia	0.00149664880810359	215	2.89824040523154
20250213_NGI1	GRAZED	ASV_1431	38	AUT	Proteobacteria	Dongiaceae	Dongia	0.000824241372578791	215	2.89824040523154
20250213_NGI1	GRAZED	ASV_307	232	AUT	Proteobacteria	Dongiaceae	Dongia	0.00503221048521788	215	2.89824040523154
20250213_NGI1	GRAZED	ASV_813	434	AUT	Proteobacteria	Dongiaceae	Dongia	0.00941370409734725	215	2.89824040523154
20250213_NGI1	GRAZED	ASV_457	287	AUT	Proteobacteria	Dongiaceae	Dongia	0.0062251914192135	215	2.89824040523154
20250213_NGI1	GRAZED	ASV_964	72	AUT	Proteobacteria	NA	NA	0.00156172049541245	215	2.89824040523154
20250213_NGI1	GRAZED	ASV_1313	103	AUT	Proteobacteria	Rhodanobacteraceae	Rhodanobacter	0.00223412793093725	215	2.89824040523154
20250213_NGI1	GRAZED	ASV_1193	59	AUT	Proteobacteria	Reyranellaceae	Reyranella	0.00127974318374075	215	2.89824040523154
20250213_NGI1	GRAZED	ASV_537	201	AUT	Proteobacteria	Reyranellaceae	Reyranella	0.00435980304969308	215	2.89824040523154
20250213_NGI1	GRAZED	ASV_1177	62	AUT	Proteobacteria	Reyranellaceae	Reyranella	0.00134481487104961	215	2.89824040523154
20250213_NGI1	GRAZED	ASV_1076	169	AUT	Proteobacteria	Reyranellaceae	Reyranella	0.00366570505173199	215	2.89824040523154
20250213_NGI1	GRAZED	ASV_1399	105	AUT	Proteobacteria	Unknown_Family	Acidibacter	0.00227750905580982	215	2.89824040523154
20250213_NGI1	GRAZED	ASV_512	372	AUT	Proteobacteria	Unknown_Family	Acidibacter	0.00806888922629764	215	2.89824040523154
20250213_NGI1	GRAZED	ASV_825	353	AUT	Proteobacteria	Unknown_Family	Acidibacter	0.00765676854000824	215	2.89824040523154
20250213_NGI1	GRAZED	ASV_513	30	AUT	Proteobacteria	Unknown_Family	Acidibacter	0.000650716873088519	215	2.89824040523154
20250213_NGI1	GRAZED	ASV_451	77	AUT	Proteobacteria	Unknown_Family	Acidibacter	0.00167017330759387	215	2.89824040523154
20250213_NGI1	GRAZED	ASV_484	146	AUT	Proteobacteria	Unknown_Family	Acidibacter	0.00316682211569746	215	2.89824040523154
20250213_NGI1	GRAZED	ASV_608	15	AUT	Bacteroidetes	Microscillaceae	NA	0.00032535843654426	215	2.89824040523154
20250213_NGI1	GRAZED	ASV_1244	13	AUT	Bacteroidetes	Chitinophagaceae	Dinghuibacter	0.000281977311671692	215	2.89824040523154
20250213_NGI1	GRAZED	ASV_1062	2	AUT	Firmicutes	Clostridiales_vadinBB60_group	NA	4.33811248725679e-05	215	2.89824040523154
20250213_NGI1	GRAZED	ASV_545	343	AUT	Proteobacteria	Haliangiaceae	Haliangium	0.0074398629156454	215	2.89824040523154
20250213_NGI1	GRAZED	ASV_21	12	AUT	Firmicutes	Ruminococcaceae	Ruminococcaceae_UCG-005	0.000260286749235408	215	2.89824040523154
20250213_NGI1	GRAZED	ASV_1002	32	AUT	Bacteroidetes	Chitinophagaceae	NA	0.000694097997961087	215	2.89824040523154
20250213_NGI1	GRAZED	ASV_1381	26	AUT	Bacteroidetes	Chitinophagaceae	Ferruginibacter	0.000563954623343383	215	2.89824040523154
20250213_NGI1	GRAZED	ASV_691	53	AUT	Bacteroidetes	Chitinophagaceae	Flavisolibacter	0.00114959980912305	215	2.89824040523154
20250213_NGI1	GRAZED	ASV_276	886	AUT	Bacteroidetes	Chitinophagaceae	NA	0.0192178383185476	215	2.89824040523154
20250213_NGI1	GRAZED	ASV_1233	98	AUT	Bacteroidetes	Chitinophagaceae	NA	0.00212567511875583	215	2.89824040523154
20250213_NGI1	GRAZED	ASV_875	25	AUT	Bacteroidetes	Chitinophagaceae	NA	0.000542264060907099	215	2.89824040523154
20250213_NGI1	GRAZED	ASV_24	18	AUT	Bacteroidetes	Bacteroidales_RF16_group	NA	0.000390430123853112	215	2.89824040523154
20250213_NGI1	GRAZED	ASV_1	7	AUT	Bacteroidetes	Porphyromonadaceae	Porphyromonas	0.000151833937053988	215	2.89824040523154
20250213_NGI1	GRAZED	ASV_351	10	AUT	Bacteroidetes	NA	NA	0.00021690562436284	215	2.89824040523154
20250213_NGI1	GRAZED	ASV_1226	20	AUT	Bacteroidetes	Flavobacteriaceae	Flavobacterium	0.000433811248725679	215	2.89824040523154
20250213_NGI1	GRAZED	ASV_409	94	AUT	Bacteroidetes	Microscillaceae	NA	0.00203891286901069	215	2.89824040523154
20250213_NGI1	GRAZED	ASV_905	79	AUT	Bacteroidetes	Microscillaceae	NA	0.00171355443246643	215	2.89824040523154
20250213_NGI1	GRAZED	ASV_22	4	AUT	Bacteroidetes	p-2534-18B5_gut_group	NA	8.67622497451359e-05	215	2.89824040523154
20250213_NGI1	GRAZED	ASV_7	4	AUT	Patescibacteria	NA	NA	8.67622497451359e-05	215	2.89824040523154
20250213_NGI1	GRAZED	ASV_1429	68	AUT	Firmicutes	Planococcaceae	Sporosarcina	0.00147495824566731	215	2.89824040523154
20250213_NGI1	GRAZED	ASV_983	73	AUT	Firmicutes	Bacillaceae	Bacillus	0.00158341105784873	215	2.89824040523154
20250213_NGI1	GRAZED	ASV_1390	27	AUT	Firmicutes	Planococcaceae	Lysinibacillus	0.000585645185779667	215	2.89824040523154
20250213_NGI1	GRAZED	ASV_1214	74	AUT	Firmicutes	Bacillaceae	Bacillus	0.00160510162028501	215	2.89824040523154
20250213_NGI1	GRAZED	ASV_589	14	AUT	Firmicutes	Bacillaceae	Bacillus	0.000303667874107976	215	2.89824040523154
20250213_NGI1	GRAZED	ASV_431	34	AUT	Firmicutes	Bacillaceae	Bacillus	0.000737479122833655	215	2.89824040523154
20250213_NGI1	GRAZED	ASV_479	119	AUT	Firmicutes	Bacillaceae	Bacillus	0.00258117692991779	215	2.89824040523154
20250213_NGI1	GRAZED	ASV_227	303	AUT	Firmicutes	Bacillaceae	Bacillus	0.00657224041819404	215	2.89824040523154
20250213_NGI1	GRAZED	ASV_120	4	AUT	Spirochaetes	Spirochaetaceae	GWE2-31-10	8.67622497451359e-05	215	2.89824040523154
20250213_NGI1	GRAZED	ASV_328	107	AUT	Firmicutes	Erysipelotrichaceae	Turicibacter	0.00232089018068239	215	2.89824040523154
20250213_NGI1	GRAZED	ASV_1529	57	AUT	Actinobacteria	Ilumatobacteraceae	NA	0.00123636205886819	215	2.89824040523154
20250213_NGI1	GRAZED	ASV_714	49	AUT	Actinobacteria	Ilumatobacteraceae	Ilumatobacter	0.00106283755937791	215	2.89824040523154
20250213_NGI1	GRAZED	ASV_913	11	AUT	Acidobacteria	Solibacteraceae_(Subgroup_3)	Paludibaculum	0.000238596186799124	215	2.89824040523154
20250213_NGI1	GRAZED	ASV_1273	83	AUT	Actinobacteria	67-14	NA	0.00180031668221157	215	2.89824040523154
20250213_NGI1	GRAZED	ASV_1169	120	AUT	Gemmatimonadetes	Gemmatimonadaceae	Gemmatimonas	0.00260286749235408	215	2.89824040523154
20250213_NGI1	GRAZED	ASV_1502	81	AUT	Gemmatimonadetes	Gemmatimonadaceae	Gemmatimonas	0.001756935557339	215	2.89824040523154
20250213_NGI1	GRAZED	ASV_826	40	AUT	Actinobacteria	Rubrobacteriaceae	Rubrobacter	0.000867622497451359	215	2.89824040523154
20250213_NGI1	GRAZED	ASV_821	153	AUT	Proteobacteria	Caulobacteraceae	Phenylobacterium	0.00331865605275145	215	2.89824040523154
20250213_NGI1	GRAZED	ASV_671	252	AUT	Actinobacteria	NA	NA	0.00546602173394356	215	2.89824040523154
20250213_NGI1	GRAZED	ASV_1494	140	AUT	Actinobacteria	NA	NA	0.00303667874107976	215	2.89824040523154
20250213_NGI1	GRAZED	ASV_924	227	AUT	Actinobacteria	NA	NA	0.00492375767303646	215	2.89824040523154
20250213_NGI1	GRAZED	ASV_1378	37	AUT	Actinobacteria	NA	NA	0.000802550810142507	215	2.89824040523154
20250213_NGI1	GRAZED	ASV_780	191	AUT	Actinobacteria	Gaiellaceae	Gaiella	0.00414289742533024	215	2.89824040523154
20250213_NGI1	GRAZED	ASV_378	78	AUT	Proteobacteria	Mitochondria	NA	0.00169186387003015	215	2.89824040523154
20250213_NGI1	GRAZED	ASV_1060	353	AUT	Proteobacteria	Xanthobacteraceae	Rhodoplanes	0.00765676854000824	215	2.89824040523154
20250213_NGI1	GRAZED	ASV_1472	230	AUT	Proteobacteria	KF-JG30-B3	NA	0.00498882936034531	215	2.89824040523154
20250213_NGI1	GRAZED	ASV_1207	120	AUT	Chloroflexi	NA	NA	0.00260286749235408	215	2.89824040523154
20250213_NGI1	GRAZED	ASV_1173	18	AUT	Actinobacteria	Rubrobacteriaceae	Rubrobacter	0.000390430123853112	215	2.89824040523154
20250213_NGI1	GRAZED	ASV_975	310	AUT	Acidobacteria	NA	NA	0.00672407435524803	215	2.89824040523154
20250213_NGI1	GRAZED	ASV_998	38	AUT	Acidobacteria	NA	NA	0.000824241372578791	215	2.89824040523154
20250213_NGI1	GRAZED	ASV_888	137	AUT	Acidobacteria	NA	NA	0.0029716070537709	215	2.89824040523154
20250213_NGI1	GRAZED	ASV_1117	209	AUT	Acidobacteria	NA	NA	0.00453332754918335	215	2.89824040523154
20250213_NGI1	GRAZED	ASV_863	89	AUT	Acidobacteria	NA	NA	0.00193046005682927	215	2.89824040523154
20250213_NGI1	GRAZED	ASV_1485	236	AUT	Acidobacteria	NA	NA	0.00511897273496302	215	2.89824040523154
20250213_NGI1	GRAZED	ASV_1142	152	AUT	Acidobacteria	NA	NA	0.00329696549031516	215	2.89824040523154
20250213_NGI1	GRAZED	ASV_1345	12	AUT	Acidobacteria	NA	NA	0.000260286749235408	215	2.89824040523154
20250213_NGI1	GRAZED	ASV_883	172	AUT	Acidobacteria	NA	NA	0.00373077673904084	215	2.89824040523154
20250213_NGI1	GRAZED	ASV_989	1680	AUT	Acidobacteria	NA	NA	0.0364401448929571	215	2.89824040523154
20250213_NGI1	GRAZED	ASV_646	27	AUT	Acidobacteria	NA	NA	0.000585645185779667	215	2.89824040523154
20250213_NGI1	GRAZED	ASV_1482	120	AUT	Acidobacteria	NA	NA	0.00260286749235408	215	2.89824040523154
20250213_NGI1	GRAZED	ASV_1101	77	AUT	Acidobacteria	NA	NA	0.00167017330759387	215	2.89824040523154
20250213_NGI1	GRAZED	ASV_1257	51	AUT	Acidobacteria	NA	NA	0.00110621868425048	215	2.89824040523154
20250213_NGI1	GRAZED	ASV_1346	659	AUT	Acidobacteria	NA	NA	0.0142940806455111	215	2.89824040523154
20250213_NGI1	GRAZED	ASV_1415	33	AUT	Acidobacteria	NA	NA	0.000715788560397371	215	2.89824040523154
20250213_NGI1	GRAZED	ASV_1298	334	AUT	Acidobacteria	NA	NA	0.00724464785371885	215	2.89824040523154
20250213_NGI1	GRAZED	ASV_1026	112	AUT	Acidobacteria	NA	NA	0.0024293429928638	215	2.89824040523154
20250213_NGI1	GRAZED	ASV_607	26	AUT	Acidobacteria	NA	NA	0.000563954623343383	215	2.89824040523154
20250213_NGI1	GRAZED	ASV_1153	341	AUT	Acidobacteria	NA	NA	0.00739648179077284	215	2.89824040523154
20250213_NGI1	GRAZED	ASV_919	284	AUT	Acidobacteria	NA	NA	0.00616011973190465	215	2.89824040523154
20250213_NGI1	GRAZED	ASV_1458	160	AUT	Acidobacteria	NA	NA	0.00347048998980544	215	2.89824040523154
20250213_NGI1	GRAZED	ASV_1134	56	AUT	Acidobacteria	NA	NA	0.0012146714964319	215	2.89824040523154
20250213_NGI1	GRAZED	ASV_538	145	AUT	Acidobacteria	NA	NA	0.00314513155326118	215	2.89824040523154
20250213_NGI1	GRAZED	ASV_838	17	AUT	Acidobacteria	NA	NA	0.000368739561416828	215	2.89824040523154
20250213_NGI1	GRAZED	ASV_1263	57	AUT	Acidobacteria	NA	NA	0.00123636205886819	215	2.89824040523154
20250213_NGI1	GRAZED	ASV_197	272	AUT	Acidobacteria	NA	NA	0.00589983298266924	215	2.89824040523154
20250213_NGI1	GRAZED	ASV_702	1067	AUT	Acidobacteria	NA	NA	0.023143830119515	215	2.89824040523154
20250213_NGI1	GRAZED	ASV_522	151	AUT	Acidobacteria	NA	NA	0.00327527492787888	215	2.89824040523154
20250213_NGI1	GRAZED	ASV_1038	294	AUT	Acidobacteria	NA	NA	0.00637702535626749	215	2.89824040523154
20250213_NGI1	GRAZED	ASV_1492	190	AUT	Acidobacteria	NA	NA	0.00412120686289395	215	2.89824040523154
20250213_NGI1	GRAZED	ASV_70	38	AUT	Cyanobacteria	NA	NA	0.000824241372578791	215	2.89824040523154
20250213_NGI1	GRAZED	ASV_447	36	AUT	Cyanobacteria	NA	NA	0.000780860247706223	215	2.89824040523154
20250213_NGI1	GRAZED	ASV_986	48	AUT	Chloroflexi	NA	NA	0.00104114699694163	215	2.89824040523154
20250213_NGI1	GRAZED	ASV_1015	82	AUT	Chloroflexi	NA	NA	0.00177862611977529	215	2.89824040523154
20250213_NGI1	GRAZED	ASV_363	7	AUT	Cyanobacteria	NA	NA	0.000151833937053988	215	2.89824040523154
20250213_NGI1	GRAZED	ASV_1423	35	AUT	Chloroflexi	NA	NA	0.000759169685269939	215	2.89824040523154
20250213_NGI1	GRAZED	ASV_1028	50	AUT	Chloroflexi	NA	NA	0.0010845281218142	215	2.89824040523154
20250213_NGI1	GRAZED	ASV_517	104	AUT	Proteobacteria	TRA3-20	NA	0.00225581849337353	215	2.89824040523154
20250213_NGI1	GRAZED	ASV_678	578	AUT	Proteobacteria	Burkholderiaceae	NA	0.0125371450881721	215	2.89824040523154
20250213_NGI1	GRAZED	ASV_1077	73	AUT	Proteobacteria	Burkholderiaceae	NA	0.00158341105784873	215	2.89824040523154
20250213_NGI1	GRAZED	ASV_748	10	AUT	Proteobacteria	Burkholderiaceae	Ramlibacter	0.00021690562436284	215	2.89824040523154
20250213_NGI1	GRAZED	ASV_1491	17	AUT	Proteobacteria	Burkholderiaceae	Ramlibacter	0.000368739561416828	215	2.89824040523154
20250213_NGI1	GRAZED	ASV_1362	2316	AUT	Proteobacteria	Burkholderiaceae	Pseudoduganella	0.0502353426024337	215	2.89824040523154
20250213_NGI1	GRAZED	ASV_1250	2293	AUT	Proteobacteria	Burkholderiaceae	Pseudoduganella	0.0497364596663991	215	2.89824040523154
20250213_NGI1	GRAZED	ASV_1159	56	AUT	Proteobacteria	Nitrosomonadaceae	MND1	0.0012146714964319	215	2.89824040523154
20250213_NGI1	GRAZED	ASV_686	263	AUT	Proteobacteria	Nitrosomonadaceae	MND1	0.00570461792074268	215	2.89824040523154
20250213_NGI1	GRAZED	ASV_791	44	AUT	Proteobacteria	Nitrosomonadaceae	MND1	0.000954384747196495	215	2.89824040523154
20250213_NGI1	GRAZED	ASV_1413	41	AUT	Proteobacteria	Nitrosomonadaceae	MND1	0.000889313059887643	215	2.89824040523154
20250213_NGI1	GRAZED	ASV_994	75	AUT	Proteobacteria	Nitrosomonadaceae	MND1	0.0016267921827213	215	2.89824040523154
20250213_NGI1	GRAZED	ASV_1240	120	AUT	Proteobacteria	Nitrosomonadaceae	MND1	0.00260286749235408	215	2.89824040523154
20250213_NGI1	GRAZED	ASV_640	29	AUT	Proteobacteria	Nitrosomonadaceae	Ellin6067	0.000629026310652235	215	2.89824040523154
20250213_NGI1	GRAZED	ASV_1047	157	AUT	Acidobacteria	Blastocatellaceae	JGI_0001001-H03	0.00340541830249658	215	2.89824040523154
20250213_NGI1	GRAZED	ASV_495	120	AUT	Acidobacteria	Blastocatellaceae	JGI_0001001-H03	0.00260286749235408	215	2.89824040523154
20250213_NGI1	GRAZED	ASV_326	49	AUT	Acidobacteria	Blastocatellaceae	Aridibacter	0.00106283755937791	215	2.89824040523154
20250213_NGI1	GRAZED	ASV_1478	1728	AUT	Acidobacteria	NA	NA	0.0374812918898987	215	2.89824040523154
20250213_NGI1	GRAZED	ASV_49	4	AUT	Firmicutes	Ruminococcaceae	Fastidiosipila	8.67622497451359e-05	215	2.89824040523154
20250213_NGI1	GRAZED	ASV_226	425	AUT	Acidobacteria	Blastocatellaceae	NA	0.00921848903542069	215	2.89824040523154
20250213_NGI1	GRAZED	ASV_930	283	AUT	Acidobacteria	Blastocatellaceae	NA	0.00613842916946836	215	2.89824040523154
20250213_NGI1	GRAZED	ASV_1361	582	AUT	Acidobacteria	Blastocatellaceae	NA	0.0126239073379173	215	2.89824040523154
20250213_NGI1	GRAZED	ASV_1221	11	AUT	Acidobacteria	NA	NA	0.000238596186799124	215	2.89824040523154
20250213_NGI1	GRAZED	ASV_1305	83	AUT	Acidobacteria	NA	NA	0.00180031668221157	215	2.89824040523154
20250213_NGI1	GRAZED	ASV_1111	145	AUT	Actinobacteria	NA	NA	0.00314513155326118	215	2.89824040523154
20250213_NGI10	NGRAZED	ASV_164	2	AUT	Spirochaetes	Spirochaetaceae	Treponema_2	6.95507024620949e-05	158	2.96861406258337
20250213_NGI10	NGRAZED	ASV_130	5	AUT	Spirochaetes	Spirochaetaceae	Treponema_2	0.000173876756155237	158	2.96861406258337
20250213_NGI10	NGRAZED	ASV_884	31	AUT	Verrucomicrobia	Pedosphaeraceae	NA	0.00107803588816247	158	2.96861406258337
20250213_NGI10	NGRAZED	ASV_493	154	AUT	Verrucomicrobia	Chthoniobacteraceae	Candidatus_Udaeobacter	0.0053554040895813	158	2.96861406258337
20250213_NGI10	NGRAZED	ASV_288	476	AUT	Verrucomicrobia	Chthoniobacteraceae	Candidatus_Udaeobacter	0.0165530671859786	158	2.96861406258337
20250213_NGI10	NGRAZED	ASV_610	205	AUT	Verrucomicrobia	Pedosphaeraceae	NA	0.00712894700236472	158	2.96861406258337
20250213_NGI10	NGRAZED	ASV_1512	41	AUT	Verrucomicrobia	Chthoniobacteraceae	Candidatus_Udaeobacter	0.00142578940047294	158	2.96861406258337
20250213_NGI10	NGRAZED	ASV_426	110	AUT	Verrucomicrobia	Chthoniobacteraceae	Candidatus_Udaeobacter	0.00382528863541522	158	2.96861406258337
20250213_NGI10	NGRAZED	ASV_670	359	AUT	Verrucomicrobia	Chthoniobacteraceae	Candidatus_Udaeobacter	0.012484351091946	158	2.96861406258337
20250213_NGI10	NGRAZED	ASV_1027	142	AUT	Verrucomicrobia	Chthoniobacteraceae	Candidatus_Udaeobacter	0.00493809987480874	158	2.96861406258337
20250213_NGI10	NGRAZED	ASV_864	148	AUT	Planctomycetes	WD2101_soil_group	NA	0.00514675198219502	158	2.96861406258337
20250213_NGI10	NGRAZED	ASV_587	328	AUT	Planctomycetes	WD2101_soil_group	NA	0.0114063152037836	158	2.96861406258337
20250213_NGI10	NGRAZED	ASV_849	36	AUT	Planctomycetes	WD2101_soil_group	NA	0.00125191264431771	158	2.96861406258337
20250213_NGI10	NGRAZED	ASV_1251	39	AUT	Planctomycetes	WD2101_soil_group	NA	0.00135623869801085	158	2.96861406258337
20250213_NGI10	NGRAZED	ASV_1291	233	AUT	Planctomycetes	WD2101_soil_group	NA	0.00810265683683405	158	2.96861406258337
20250213_NGI10	NGRAZED	ASV_203	10	AUT	Firmicutes	Peptostreptococcaceae	Romboutsia	0.000347753512310474	158	2.96861406258337
20250213_NGI10	NGRAZED	ASV_474	68	AUT	Actinobacteria	Streptomycetaceae	Streptomyces	0.00236472388371123	158	2.96861406258337
20250213_NGI10	NGRAZED	ASV_1323	16	AUT	Actinobacteria	Cellulomonadaceae	Cellulomonas	0.000556405619696759	158	2.96861406258337
20250213_NGI10	NGRAZED	ASV_1137	26	AUT	Actinobacteria	Micrococcaceae	Pseudarthrobacter	0.000904159132007233	158	2.96861406258337
20250213_NGI10	NGRAZED	ASV_1110	380	AUT	Actinobacteria	Pseudonocardiaceae	Amycolatopsis	0.013214633467798	158	2.96861406258337
20250213_NGI10	NGRAZED	ASV_1523	9	AUT	Actinobacteria	Pseudonocardiaceae	Actinokineospora	0.000312978161079427	158	2.96861406258337
20250213_NGI10	NGRAZED	ASV_1022	140	AUT	Actinobacteria	Micromonosporaceae	Dactylosporangium	0.00486854917234664	158	2.96861406258337
20250213_NGI10	NGRAZED	ASV_1032	11	AUT	Actinobacteria	Micromonosporaceae	Actinoplanes	0.000382528863541522	158	2.96861406258337
20250213_NGI10	NGRAZED	ASV_874	58	AUT	Actinobacteria	Thermomonosporaceae	Actinocorallia	0.00201697037140075	158	2.96861406258337
20250213_NGI10	NGRAZED	ASV_89	3	AUT	Proteobacteria	Succinivibrionaceae	Ruminobacter	0.000104326053693142	158	2.96861406258337
20250213_NGI10	NGRAZED	ASV_633	44	AUT	Actinobacteria	Nocardioidaceae	Kribbella	0.00153011545416609	158	2.96861406258337
20250213_NGI10	NGRAZED	ASV_772	107	AUT	Actinobacteria	Nocardioidaceae	Kribbella	0.00372096258172208	158	2.96861406258337
20250213_NGI10	NGRAZED	ASV_1043	97	AUT	Proteobacteria	NA	NA	0.0033732090694116	158	2.96861406258337
20250213_NGI10	NGRAZED	ASV_981	25	AUT	Proteobacteria	NA	NA	0.000869383780776186	158	2.96861406258337
20250213_NGI10	NGRAZED	ASV_1091	522	AUT	Actinobacteria	Frankiaceae	Jatrophihabitans	0.0181527333426068	158	2.96861406258337
20250213_NGI10	NGRAZED	ASV_1055	32	AUT	Actinobacteria	Kineosporiaceae	Kineosporia	0.00111281123939352	158	2.96861406258337
20250213_NGI10	NGRAZED	ASV_565	11	AUT	Actinobacteria	Pseudonocardiaceae	Actinophytocola	0.000382528863541522	158	2.96861406258337
20250213_NGI10	NGRAZED	ASV_1530	63	AUT	Nitrospirae	Nitrospiraceae	Nitrospira	0.00219084712755599	158	2.96861406258337
20250213_NGI10	NGRAZED	ASV_153	421	AUT	Nitrospirae	Nitrospiraceae	Nitrospira	0.014640422868271	158	2.96861406258337
20250213_NGI10	NGRAZED	ASV_1365	48	AUT	Actinobacteria	Geodermatophilaceae	Blastococcus	0.00166921685909028	158	2.96861406258337
20250213_NGI10	NGRAZED	ASV_597	154	AUT	Actinobacteria	Pseudonocardiaceae	Pseudonocardia	0.0053554040895813	158	2.96861406258337
20250213_NGI10	NGRAZED	ASV_917	54	AUT	Actinobacteria	Pseudonocardiaceae	Pseudonocardia	0.00187786896647656	158	2.96861406258337
20250213_NGI10	NGRAZED	ASV_195	4	AUT	Epsilonbacteraeota	Campylobacteraceae	Campylobacter	0.00013910140492419	158	2.96861406258337
20250213_NGI10	NGRAZED	ASV_13	11	AUT	Epsilonbacteraeota	Campylobacteraceae	Campylobacter	0.000382528863541522	158	2.96861406258337
20250213_NGI10	NGRAZED	ASV_764	58	AUT	Proteobacteria	Sphingomonadaceae	Sphingomonas	0.00201697037140075	158	2.96861406258337
20250213_NGI10	NGRAZED	ASV_1236	1721	AUT	Proteobacteria	Sphingomonadaceae	Sphingomonas	0.0598483794686326	158	2.96861406258337
20250213_NGI10	NGRAZED	ASV_1083	19	AUT	Proteobacteria	Sphingomonadaceae	Sphingomonas	0.000660731673389901	158	2.96861406258337
20250213_NGI10	NGRAZED	ASV_1288	81	AUT	Proteobacteria	Sphingomonadaceae	Sphingomonas	0.00281680344971484	158	2.96861406258337
20250213_NGI10	NGRAZED	ASV_125	387	AUT	Proteobacteria	Sphingomonadaceae	Sphingomonas	0.0134580609264154	158	2.96861406258337
20250213_NGI10	NGRAZED	ASV_252	235	AUT	Proteobacteria	Sphingomonadaceae	Sphingomonas	0.00817220753929615	158	2.96861406258337
20250213_NGI10	NGRAZED	ASV_1475	17	AUT	Proteobacteria	Sphingomonadaceae	Sphingomonas	0.000591180970927806	158	2.96861406258337
20250213_NGI10	NGRAZED	ASV_158	147	AUT	Proteobacteria	Sphingomonadaceae	Sphingomonas	0.00511197663096397	158	2.96861406258337
20250213_NGI10	NGRAZED	ASV_1403	306	AUT	Proteobacteria	Sphingomonadaceae	Ellin6055	0.0106412574767005	158	2.96861406258337
20250213_NGI10	NGRAZED	ASV_1102	23	AUT	Proteobacteria	Rhizobiaceae	Mesorhizobium	0.000799833078314091	158	2.96861406258337
20250213_NGI10	NGRAZED	ASV_1202	56	AUT	Proteobacteria	Rhizobiaceae	Mesorhizobium	0.00194741966893866	158	2.96861406258337
20250213_NGI10	NGRAZED	ASV_354	82	AUT	Proteobacteria	Devosiaceae	Devosia	0.00285157880094589	158	2.96861406258337
20250213_NGI10	NGRAZED	ASV_318	88	AUT	Proteobacteria	Steroidobacteraceae	Steroidobacter	0.00306023090833217	158	2.96861406258337
20250213_NGI10	NGRAZED	ASV_658	10	AUT	Proteobacteria	Azospirillaceae	Skermanella	0.000347753512310474	158	2.96861406258337
20250213_NGI10	NGRAZED	ASV_1386	14	AUT	Proteobacteria	Beijerinckiaceae	Psychroglaciecola	0.000486854917234664	158	2.96861406258337
20250213_NGI10	NGRAZED	ASV_67	658	AUT	Proteobacteria	Xanthobacteraceae	Bradyrhizobium	0.0228821811100292	158	2.96861406258337
20250213_NGI10	NGRAZED	ASV_233	770	AUT	Proteobacteria	Xanthobacteraceae	NA	0.0267770204479065	158	2.96861406258337
20250213_NGI10	NGRAZED	ASV_845	51	AUT	Proteobacteria	Xanthobacteraceae	NA	0.00177354291278342	158	2.96861406258337
20250213_NGI10	NGRAZED	ASV_1013	6	AUT	Proteobacteria	Devosiaceae	Devosia	0.000208652107386285	158	2.96861406258337
20250213_NGI10	NGRAZED	ASV_835	29	AUT	Proteobacteria	Beijerinckiaceae	Microvirga	0.00100848518570038	158	2.96861406258337
20250213_NGI10	NGRAZED	ASV_333	45	AUT	Proteobacteria	Beijerinckiaceae	Microvirga	0.00156489080539713	158	2.96861406258337
20250213_NGI10	NGRAZED	ASV_694	525	AUT	Proteobacteria	Xanthobacteraceae	NA	0.0182570593962999	158	2.96861406258337
20250213_NGI10	NGRAZED	ASV_958	121	AUT	Proteobacteria	Xanthobacteraceae	NA	0.00420781749895674	158	2.96861406258337
20250213_NGI10	NGRAZED	ASV_441	117	AUT	Proteobacteria	Methyloligellaceae	NA	0.00406871609403255	158	2.96861406258337
20250213_NGI10	NGRAZED	ASV_1289	5	AUT	Proteobacteria	Xanthomonadaceae	Luteimonas	0.000173876756155237	158	2.96861406258337
20250213_NGI10	NGRAZED	ASV_984	148	AUT	Proteobacteria	Xanthobacteraceae	NA	0.00514675198219502	158	2.96861406258337
20250213_NGI10	NGRAZED	ASV_511	88	AUT	Proteobacteria	Xanthobacteraceae	NA	0.00306023090833217	158	2.96861406258337
20250213_NGI10	NGRAZED	ASV_739	89	AUT	Proteobacteria	Xanthobacteraceae	NA	0.00309500625956322	158	2.96861406258337
20250213_NGI10	NGRAZED	ASV_729	36	AUT	Proteobacteria	Xanthomonadaceae	Arenimonas	0.00125191264431771	158	2.96861406258337
20250213_NGI10	NGRAZED	ASV_1464	18	AUT	Actinobacteria	Nocardioidaceae	Nocardioides	0.000625956322158854	158	2.96861406258337
20250213_NGI10	NGRAZED	ASV_765	643	AUT	Proteobacteria	Sphingomonadaceae	Sphingomonas	0.0223605508415635	158	2.96861406258337
20250213_NGI10	NGRAZED	ASV_1012	1364	AUT	Proteobacteria	Dongiaceae	Dongia	0.0474335790791487	158	2.96861406258337
20250213_NGI10	NGRAZED	ASV_1431	490	AUT	Proteobacteria	Dongiaceae	Dongia	0.0170399221032132	158	2.96861406258337
20250213_NGI10	NGRAZED	ASV_307	16	AUT	Proteobacteria	Dongiaceae	Dongia	0.000556405619696759	158	2.96861406258337
20250213_NGI10	NGRAZED	ASV_457	1151	AUT	Proteobacteria	Dongiaceae	Dongia	0.0400264292669356	158	2.96861406258337
20250213_NGI10	NGRAZED	ASV_1313	450	AUT	Proteobacteria	Rhodanobacteraceae	Rhodanobacter	0.0156489080539713	158	2.96861406258337
20250213_NGI10	NGRAZED	ASV_537	131	AUT	Proteobacteria	Reyranellaceae	Reyranella	0.00455557101126721	158	2.96861406258337
20250213_NGI10	NGRAZED	ASV_1076	460	AUT	Proteobacteria	Reyranellaceae	Reyranella	0.0159966615662818	158	2.96861406258337
20250213_NGI10	NGRAZED	ASV_512	156	AUT	Proteobacteria	Unknown_Family	Acidibacter	0.0054249547920434	158	2.96861406258337
20250213_NGI10	NGRAZED	ASV_513	21	AUT	Proteobacteria	Unknown_Family	Acidibacter	0.000730282375851996	158	2.96861406258337
20250213_NGI10	NGRAZED	ASV_451	6	AUT	Proteobacteria	Unknown_Family	Acidibacter	0.000208652107386285	158	2.96861406258337
20250213_NGI10	NGRAZED	ASV_484	60	AUT	Proteobacteria	Unknown_Family	Acidibacter	0.00208652107386285	158	2.96861406258337
20250213_NGI10	NGRAZED	ASV_1158	17	AUT	Bacteroidetes	Microscillaceae	NA	0.000591180970927806	158	2.96861406258337
20250213_NGI10	NGRAZED	ASV_608	100	AUT	Bacteroidetes	Microscillaceae	NA	0.00347753512310474	158	2.96861406258337
20250213_NGI10	NGRAZED	ASV_545	142	AUT	Proteobacteria	Haliangiaceae	Haliangium	0.00493809987480874	158	2.96861406258337
20250213_NGI10	NGRAZED	ASV_415	7	AUT	Firmicutes	Ruminococcaceae	Ruminococcaceae_UCG-010	0.000243427458617332	158	2.96861406258337
20250213_NGI10	NGRAZED	ASV_29	5	AUT	Firmicutes	Ruminococcaceae	Ruminococcaceae_UCG-002	0.000173876756155237	158	2.96861406258337
20250213_NGI10	NGRAZED	ASV_276	30	AUT	Bacteroidetes	Chitinophagaceae	NA	0.00104326053693142	158	2.96861406258337
20250213_NGI10	NGRAZED	ASV_1233	185	AUT	Bacteroidetes	Chitinophagaceae	NA	0.00643343997774377	158	2.96861406258337
20250213_NGI10	NGRAZED	ASV_82	13	AUT	Bacteroidetes	Bacteroidales_RF16_group	NA	0.000452079566003617	158	2.96861406258337
20250213_NGI10	NGRAZED	ASV_1	10	AUT	Bacteroidetes	Porphyromonadaceae	Porphyromonas	0.000347753512310474	158	2.96861406258337
20250213_NGI10	NGRAZED	ASV_1226	242	AUT	Bacteroidetes	Flavobacteriaceae	Flavobacterium	0.00841563499791348	158	2.96861406258337
20250213_NGI10	NGRAZED	ASV_409	13	AUT	Bacteroidetes	Microscillaceae	NA	0.000452079566003617	158	2.96861406258337
20250213_NGI10	NGRAZED	ASV_983	69	AUT	Firmicutes	Bacillaceae	Bacillus	0.00239949923494227	158	2.96861406258337
20250213_NGI10	NGRAZED	ASV_1214	56	AUT	Firmicutes	Bacillaceae	Bacillus	0.00194741966893866	158	2.96861406258337
20250213_NGI10	NGRAZED	ASV_479	55	AUT	Firmicutes	Bacillaceae	Bacillus	0.00191264431770761	158	2.96861406258337
20250213_NGI10	NGRAZED	ASV_227	19	AUT	Firmicutes	Bacillaceae	Bacillus	0.000660731673389901	158	2.96861406258337
20250213_NGI10	NGRAZED	ASV_714	19	AUT	Actinobacteria	Ilumatobacteraceae	Ilumatobacter	0.000660731673389901	158	2.96861406258337
20250213_NGI10	NGRAZED	ASV_1273	248	AUT	Actinobacteria	67-14	NA	0.00862428710529976	158	2.96861406258337
20250213_NGI10	NGRAZED	ASV_1169	28	AUT	Gemmatimonadetes	Gemmatimonadaceae	Gemmatimonas	0.000973709834469328	158	2.96861406258337
20250213_NGI10	NGRAZED	ASV_1502	78	AUT	Gemmatimonadetes	Gemmatimonadaceae	Gemmatimonas	0.0027124773960217	158	2.96861406258337
20250213_NGI10	NGRAZED	ASV_826	103	AUT	Actinobacteria	Rubrobacteriaceae	Rubrobacter	0.00358186117679789	158	2.96861406258337
20250213_NGI10	NGRAZED	ASV_821	65	AUT	Proteobacteria	Caulobacteraceae	Phenylobacterium	0.00226039783001808	158	2.96861406258337
20250213_NGI10	NGRAZED	ASV_1016	19	AUT	Proteobacteria	BIrii41	NA	0.000660731673389901	158	2.96861406258337
20250213_NGI10	NGRAZED	ASV_671	443	AUT	Actinobacteria	NA	NA	0.015405480595354	158	2.96861406258337
20250213_NGI10	NGRAZED	ASV_924	45	AUT	Actinobacteria	NA	NA	0.00156489080539713	158	2.96861406258337
20250213_NGI10	NGRAZED	ASV_1378	58	AUT	Actinobacteria	NA	NA	0.00201697037140075	158	2.96861406258337
20250213_NGI10	NGRAZED	ASV_780	163	AUT	Actinobacteria	Gaiellaceae	Gaiella	0.00566838225066073	158	2.96861406258337
20250213_NGI10	NGRAZED	ASV_378	668	AUT	Proteobacteria	Mitochondria	NA	0.0232299346223397	158	2.96861406258337
20250213_NGI10	NGRAZED	ASV_1060	110	AUT	Proteobacteria	Xanthobacteraceae	Rhodoplanes	0.00382528863541522	158	2.96861406258337
20250213_NGI10	NGRAZED	ASV_1171	527	AUT	Proteobacteria	Xanthobacteraceae	Rhodoplanes	0.018326610098762	158	2.96861406258337
20250213_NGI10	NGRAZED	ASV_1207	303	AUT	Chloroflexi	NA	NA	0.0105369314230074	158	2.96861406258337
20250213_NGI10	NGRAZED	ASV_975	7	AUT	Acidobacteria	NA	NA	0.000243427458617332	158	2.96861406258337
20250213_NGI10	NGRAZED	ASV_888	13	AUT	Acidobacteria	NA	NA	0.000452079566003617	158	2.96861406258337
20250213_NGI10	NGRAZED	ASV_1485	13	AUT	Acidobacteria	NA	NA	0.000452079566003617	158	2.96861406258337
20250213_NGI10	NGRAZED	ASV_1142	42	AUT	Acidobacteria	NA	NA	0.00146056475170399	158	2.96861406258337
20250213_NGI10	NGRAZED	ASV_883	99	AUT	Acidobacteria	NA	NA	0.0034427597718737	158	2.96861406258337
20250213_NGI10	NGRAZED	ASV_646	565	AUT	Acidobacteria	NA	NA	0.0196480734455418	158	2.96861406258337
20250213_NGI10	NGRAZED	ASV_1482	13	AUT	Acidobacteria	NA	NA	0.000452079566003617	158	2.96861406258337
20250213_NGI10	NGRAZED	ASV_1101	82	AUT	Acidobacteria	NA	NA	0.00285157880094589	158	2.96861406258337
20250213_NGI10	NGRAZED	ASV_1346	10	AUT	Acidobacteria	NA	NA	0.000347753512310474	158	2.96861406258337
20250213_NGI10	NGRAZED	ASV_1415	117	AUT	Acidobacteria	NA	NA	0.00406871609403255	158	2.96861406258337
20250213_NGI10	NGRAZED	ASV_607	52	AUT	Acidobacteria	NA	NA	0.00180831826401447	158	2.96861406258337
20250213_NGI10	NGRAZED	ASV_919	33	AUT	Acidobacteria	NA	NA	0.00114758659062457	158	2.96861406258337
20250213_NGI10	NGRAZED	ASV_1458	94	AUT	Acidobacteria	NA	NA	0.00326888301571846	158	2.96861406258337
20250213_NGI10	NGRAZED	ASV_1134	33	AUT	Acidobacteria	NA	NA	0.00114758659062457	158	2.96861406258337
20250213_NGI10	NGRAZED	ASV_197	185	AUT	Acidobacteria	NA	NA	0.00643343997774377	158	2.96861406258337
20250213_NGI10	NGRAZED	ASV_1463	95	AUT	Acidobacteria	NA	NA	0.00330365836694951	158	2.96861406258337
20250213_NGI10	NGRAZED	ASV_522	234	AUT	Acidobacteria	NA	NA	0.0081374321880651	158	2.96861406258337
20250213_NGI10	NGRAZED	ASV_447	363	AUT	Cyanobacteria	NA	NA	0.0126234524968702	158	2.96861406258337
20250213_NGI10	NGRAZED	ASV_986	95	AUT	Chloroflexi	NA	NA	0.00330365836694951	158	2.96861406258337
20250213_NGI10	NGRAZED	ASV_1015	99	AUT	Chloroflexi	NA	NA	0.0034427597718737	158	2.96861406258337
20250213_NGI10	NGRAZED	ASV_868	318	AUT	Proteobacteria	Geobacteraceae	Geobacter	0.0110585616914731	158	2.96861406258337
20250213_NGI10	NGRAZED	ASV_1174	174	AUT	Proteobacteria	Geobacteraceae	Geobacter	0.00605091111420225	158	2.96861406258337
20250213_NGI10	NGRAZED	ASV_1347	13	AUT	Entotheonellaeota	Entotheonellaceae	NA	0.000452079566003617	158	2.96861406258337
20250213_NGI10	NGRAZED	ASV_1423	32	AUT	Chloroflexi	NA	NA	0.00111281123939352	158	2.96861406258337
20250213_NGI10	NGRAZED	ASV_517	265	AUT	Proteobacteria	TRA3-20	NA	0.00921546807622757	158	2.96861406258337
20250213_NGI10	NGRAZED	ASV_1077	9	AUT	Proteobacteria	Burkholderiaceae	NA	0.000312978161079427	158	2.96861406258337
20250213_NGI10	NGRAZED	ASV_852	138	AUT	Proteobacteria	Burkholderiaceae	NA	0.00479899846988455	158	2.96861406258337
20250213_NGI10	NGRAZED	ASV_748	377	AUT	Proteobacteria	Burkholderiaceae	Ramlibacter	0.0131103074141049	158	2.96861406258337
20250213_NGI10	NGRAZED	ASV_828	132	AUT	Proteobacteria	Burkholderiaceae	Ramlibacter	0.00459034636249826	158	2.96861406258337
20250213_NGI10	NGRAZED	ASV_1250	17	AUT	Proteobacteria	Burkholderiaceae	Pseudoduganella	0.000591180970927806	158	2.96861406258337
20250213_NGI10	NGRAZED	ASV_374	1968	AUT	Proteobacteria	Nitrosomonadaceae	IS-44	0.0684378912227013	158	2.96861406258337
20250213_NGI10	NGRAZED	ASV_1159	184	AUT	Proteobacteria	Nitrosomonadaceae	MND1	0.00639866462651273	158	2.96861406258337
20250213_NGI10	NGRAZED	ASV_686	216	AUT	Proteobacteria	Nitrosomonadaceae	MND1	0.00751147586590625	158	2.96861406258337
20250213_NGI10	NGRAZED	ASV_1413	632	AUT	Proteobacteria	Nitrosomonadaceae	MND1	0.021978021978022	158	2.96861406258337
20250213_NGI10	NGRAZED	ASV_1306	580	AUT	Proteobacteria	Nitrosomonadaceae	MND1	0.0201697037140075	158	2.96861406258337
20250213_NGI10	NGRAZED	ASV_547	49	AUT	Proteobacteria	Nitrosomonadaceae	MND1	0.00170399221032132	158	2.96861406258337
20250213_NGI10	NGRAZED	ASV_1240	56	AUT	Proteobacteria	Nitrosomonadaceae	MND1	0.00194741966893866	158	2.96861406258337
20250213_NGI10	NGRAZED	ASV_1242	302	AUT	Proteobacteria	Nitrosomonadaceae	MND1	0.0105021560717763	158	2.96861406258337
20250213_NGI10	NGRAZED	ASV_640	992	AUT	Proteobacteria	Nitrosomonadaceae	Ellin6067	0.0344971484211991	158	2.96861406258337
20250213_NGI10	NGRAZED	ASV_1194	44	AUT	Acidobacteria	Pyrinomonadaceae	RB41	0.00153011545416609	158	2.96861406258337
20250213_NGI10	NGRAZED	ASV_1047	153	AUT	Acidobacteria	Blastocatellaceae	JGI_0001001-H03	0.00532062873835026	158	2.96861406258337
20250213_NGI10	NGRAZED	ASV_49	4	AUT	Firmicutes	Ruminococcaceae	Fastidiosipila	0.00013910140492419	158	2.96861406258337
20250213_NGI10	NGRAZED	ASV_1380	30	AUT	Acidobacteria	Blastocatellaceae	NA	0.00104326053693142	158	2.96861406258337
20250213_NGI10	NGRAZED	ASV_226	36	AUT	Acidobacteria	Blastocatellaceae	NA	0.00125191264431771	158	2.96861406258337
20250213_NGI10	NGRAZED	ASV_930	33	AUT	Acidobacteria	Blastocatellaceae	NA	0.00114758659062457	158	2.96861406258337
20250213_NGI10	NGRAZED	ASV_1305	306	AUT	Acidobacteria	NA	NA	0.0106412574767005	158	2.96861406258337
20250213_NGI10	NGRAZED	ASV_1111	91	AUT	Actinobacteria	NA	NA	0.00316455696202532	158	2.96861406258337
20250213_NGI101	ANIMAL	ASV_344	14	AUT	Spirochaetes	Spirochaetaceae	Treponema_2	0.000388005099495593	523	4.74110948485914
20250213_NGI101	ANIMAL	ASV_357	33	AUT	Spirochaetes	Spirochaetaceae	Treponema_2	0.000914583448811042	523	4.74110948485914
20250213_NGI101	ANIMAL	ASV_134	8	AUT	Spirochaetes	Spirochaetaceae	Treponema_2	0.000221717199711768	523	4.74110948485914
20250213_NGI101	ANIMAL	ASV_72	127	AUT	Spirochaetes	Spirochaetaceae	Treponema_2	0.00351976054542431	523	4.74110948485914
20250213_NGI101	ANIMAL	ASV_570	34	AUT	Spirochaetes	Spirochaetaceae	Treponema_2	0.000942298098775013	523	4.74110948485914
20250213_NGI101	ANIMAL	ASV_3	28	AUT	Spirochaetes	Spirochaetaceae	Treponema_2	0.000776010198991187	523	4.74110948485914
20250213_NGI101	ANIMAL	ASV_114	284	AUT	Spirochaetes	Spirochaetaceae	Treponema_2	0.00787096058976775	523	4.74110948485914
20250213_NGI101	ANIMAL	ASV_1014	68	AUT	Spirochaetes	Spirochaetaceae	Treponema_2	0.00188459619755003	523	4.74110948485914
20250213_NGI101	ANIMAL	ASV_246	64	AUT	Spirochaetes	Spirochaetaceae	Treponema_2	0.00177373759769414	523	4.74110948485914
20250213_NGI101	ANIMAL	ASV_105	281	AUT	Spirochaetes	Spirochaetaceae	Treponema_2	0.00778781663987584	523	4.74110948485914
20250213_NGI101	ANIMAL	ASV_162	12	AUT	Spirochaetes	Spirochaetaceae	Treponema_2	0.000332575799567651	523	4.74110948485914
20250213_NGI101	ANIMAL	ASV_95	80	AUT	Spirochaetes	Spirochaetaceae	Treponema_2	0.00221717199711768	523	4.74110948485914
20250213_NGI101	ANIMAL	ASV_320	848	AUT	Spirochaetes	Spirochaetaceae	Treponema_2	0.0235020231694474	523	4.74110948485914
20250213_NGI101	ANIMAL	ASV_19	1924	AUT	Spirochaetes	Spirochaetaceae	Treponema_2	0.0533229865306801	523	4.74110948485914
20250213_NGI101	ANIMAL	ASV_130	769	AUT	Spirochaetes	Spirochaetaceae	Treponema_2	0.0213125658222937	523	4.74110948485914
20250213_NGI101	ANIMAL	ASV_123	87	AUT	Verrucomicrobia	Akkermansiaceae	Akkermansia	0.00241117454686547	523	4.74110948485914
20250213_NGI101	ANIMAL	ASV_126	100	AUT	Verrucomicrobia	Akkermansiaceae	Akkermansia	0.0027714649963971	523	4.74110948485914
20250213_NGI101	ANIMAL	ASV_311	48	AUT	Verrucomicrobia	Akkermansiaceae	Akkermansia	0.00133030319827061	523	4.74110948485914
20250213_NGI101	ANIMAL	ASV_580	39	AUT	Verrucomicrobia	Akkermansiaceae	Akkermansia	0.00108087134859487	523	4.74110948485914
20250213_NGI101	ANIMAL	ASV_1496	17	AUT	Verrucomicrobia	Akkermansiaceae	Akkermansia	0.000471149049387506	523	4.74110948485914
20250213_NGI101	ANIMAL	ASV_259	93	AUT	Verrucomicrobia	Akkermansiaceae	Akkermansia	0.0025774624466493	523	4.74110948485914
20250213_NGI101	ANIMAL	ASV_81	75	AUT	Verrucomicrobia	Akkermansiaceae	Akkermansia	0.00207859874729782	523	4.74110948485914
20250213_NGI101	ANIMAL	ASV_391	32	AUT	Verrucomicrobia	Akkermansiaceae	Akkermansia	0.000886868798847071	523	4.74110948485914
20250213_NGI101	ANIMAL	ASV_71	50	AUT	Verrucomicrobia	Akkermansiaceae	Akkermansia	0.00138573249819855	523	4.74110948485914
20250213_NGI101	ANIMAL	ASV_15	223	AUT	Verrucomicrobia	Akkermansiaceae	Akkermansia	0.00618036694196552	523	4.74110948485914
20250213_NGI101	ANIMAL	ASV_476	7	AUT	Verrucomicrobia	Akkermansiaceae	Akkermansia	0.000194002549747797	523	4.74110948485914
20250213_NGI101	ANIMAL	ASV_298	50	AUT	Verrucomicrobia	Akkermansiaceae	Akkermansia	0.00138573249819855	523	4.74110948485914
20250213_NGI101	ANIMAL	ASV_309	53	AUT	Verrucomicrobia	Akkermansiaceae	Akkermansia	0.00146887644809046	523	4.74110948485914
20250213_NGI101	ANIMAL	ASV_304	58	AUT	Verrucomicrobia	Akkermansiaceae	Akkermansia	0.00160744969791032	523	4.74110948485914
20250213_NGI101	ANIMAL	ASV_528	10	AUT	Verrucomicrobia	Akkermansiaceae	Akkermansia	0.00027714649963971	523	4.74110948485914
20250213_NGI101	ANIMAL	ASV_1252	20	AUT	Verrucomicrobia	Akkermansiaceae	Akkermansia	0.000554292999279419	523	4.74110948485914
20250213_NGI101	ANIMAL	ASV_140	165	AUT	Verrucomicrobia	Akkermansiaceae	Akkermansia	0.00457291724405521	523	4.74110948485914
20250213_NGI101	ANIMAL	ASV_795	3	AUT	Lentisphaerae	vadinBE97	NA	8.31439498919129e-05	523	4.74110948485914
20250213_NGI101	ANIMAL	ASV_30	33	AUT	Kiritimatiellaeota	NA	NA	0.000914583448811042	523	4.74110948485914
20250213_NGI101	ANIMAL	ASV_79	113	AUT	Kiritimatiellaeota	NA	NA	0.00313175544592872	523	4.74110948485914
20250213_NGI101	ANIMAL	ASV_936	7	AUT	Kiritimatiellaeota	NA	NA	0.000194002549747797	523	4.74110948485914
20250213_NGI101	ANIMAL	ASV_682	8	AUT	Kiritimatiellaeota	NA	NA	0.000221717199711768	523	4.74110948485914
20250213_NGI101	ANIMAL	ASV_468	71	AUT	Kiritimatiellaeota	NA	NA	0.00196774014744194	523	4.74110948485914
20250213_NGI101	ANIMAL	ASV_74	143	AUT	Kiritimatiellaeota	NA	NA	0.00396319494484785	523	4.74110948485914
20250213_NGI101	ANIMAL	ASV_787	21	AUT	Kiritimatiellaeota	NA	NA	0.00058200764924339	523	4.74110948485914
20250213_NGI101	ANIMAL	ASV_481	7	AUT	Kiritimatiellaeota	NA	NA	0.000194002549747797	523	4.74110948485914
20250213_NGI101	ANIMAL	ASV_1018	10	AUT	Kiritimatiellaeota	NA	NA	0.00027714649963971	523	4.74110948485914
20250213_NGI101	ANIMAL	ASV_535	11	AUT	Euryarchaeota	Methanocorpusculaceae	Methanocorpusculum	0.00030486114960368	523	4.74110948485914
20250213_NGI101	ANIMAL	ASV_228	29	AUT	Firmicutes	Ruminococcaceae	Ruminococcaceae_UCG-005	0.000803724848955158	523	4.74110948485914
20250213_NGI101	ANIMAL	ASV_814	25	AUT	Firmicutes	Ruminococcaceae	NA	0.000692866249099274	523	4.74110948485914
20250213_NGI101	ANIMAL	ASV_1262	13	AUT	Firmicutes	Ruminococcaceae	NA	0.000360290449531622	523	4.74110948485914
20250213_NGI101	ANIMAL	ASV_491	59	AUT	Firmicutes	Ruminococcaceae	Ruminococcaceae_NK4A214_group	0.00163516434787429	523	4.74110948485914
20250213_NGI101	ANIMAL	ASV_902	24	AUT	Tenericutes	NA	NA	0.000665151599135303	523	4.74110948485914
20250213_NGI101	ANIMAL	ASV_8	15	AUT	Actinobacteria	Actinomycetaceae	NA	0.000415719749459564	523	4.74110948485914
20250213_NGI101	ANIMAL	ASV_85	83	AUT	Proteobacteria	Succinivibrionaceae	Succinivibrio	0.00230031594700959	523	4.74110948485914
20250213_NGI101	ANIMAL	ASV_38	14	AUT	Firmicutes	Family_XI	Ezakiella	0.000388005099495593	523	4.74110948485914
20250213_NGI101	ANIMAL	ASV_536	52	AUT	Firmicutes	Family_XIII	Family_XIII_AD3011_group	0.00144116179812649	523	4.74110948485914
20250213_NGI101	ANIMAL	ASV_544	72	AUT	Firmicutes	Family_XIII	NA	0.00199545479740591	523	4.74110948485914
20250213_NGI101	ANIMAL	ASV_865	13	AUT	Firmicutes	Family_XIII	Family_XIII_AD3011_group	0.000360290449531622	523	4.74110948485914
20250213_NGI101	ANIMAL	ASV_215	79	AUT	Firmicutes	Family_XIII	Family_XIII_AD3011_group	0.00218945734715371	523	4.74110948485914
20250213_NGI101	ANIMAL	ASV_1100	18	AUT	Firmicutes	Family_XIII	Family_XIII_AD3011_group	0.000498863699351477	523	4.74110948485914
20250213_NGI101	ANIMAL	ASV_898	17	AUT	Firmicutes	Peptostreptococcaceae	Paeniclostridium	0.000471149049387506	523	4.74110948485914
20250213_NGI101	ANIMAL	ASV_203	61	AUT	Firmicutes	Peptostreptococcaceae	Romboutsia	0.00169059364780223	523	4.74110948485914
20250213_NGI101	ANIMAL	ASV_323	16	AUT	Firmicutes	Peptostreptococcaceae	NA	0.000443434399423535	523	4.74110948485914
20250213_NGI101	ANIMAL	ASV_567	10	AUT	Firmicutes	Ruminococcaceae	NA	0.00027714649963971	523	4.74110948485914
20250213_NGI101	ANIMAL	ASV_390	76	AUT	Firmicutes	Ruminococcaceae	NA	0.00210631339726179	523	4.74110948485914
20250213_NGI101	ANIMAL	ASV_647	54	AUT	Firmicutes	Ruminococcaceae	NA	0.00149659109805443	523	4.74110948485914
20250213_NGI101	ANIMAL	ASV_1334	21	AUT	Firmicutes	Ruminococcaceae	NA	0.00058200764924339	523	4.74110948485914
20250213_NGI101	ANIMAL	ASV_660	63	AUT	Firmicutes	Ruminococcaceae	NA	0.00174602294773017	523	4.74110948485914
20250213_NGI101	ANIMAL	ASV_379	58	AUT	Firmicutes	Ruminococcaceae	NA	0.00160744969791032	523	4.74110948485914
20250213_NGI101	ANIMAL	ASV_568	20	AUT	Firmicutes	Family_XIII	Family_XIII_AD3011_group	0.000554292999279419	523	4.74110948485914
20250213_NGI101	ANIMAL	ASV_232	15	AUT	Firmicutes	Ruminococcaceae	Ruminococcus_1	0.000415719749459564	523	4.74110948485914
20250213_NGI101	ANIMAL	ASV_774	55	AUT	Firmicutes	Lachnospiraceae	Coprococcus_3	0.0015243057480184	523	4.74110948485914
20250213_NGI101	ANIMAL	ASV_1138	34	AUT	Firmicutes	Lachnospiraceae	Agathobacter	0.000942298098775013	523	4.74110948485914
20250213_NGI101	ANIMAL	ASV_267	139	AUT	Firmicutes	Lachnospiraceae	Dorea	0.00385233634499196	523	4.74110948485914
20250213_NGI101	ANIMAL	ASV_1181	98	AUT	Firmicutes	Lachnospiraceae	Dorea	0.00271603569646915	523	4.74110948485914
20250213_NGI101	ANIMAL	ASV_708	33	AUT	Firmicutes	Lachnospiraceae	Lachnoclostridium	0.000914583448811042	523	4.74110948485914
20250213_NGI101	ANIMAL	ASV_350	46	AUT	Firmicutes	Lachnospiraceae	Coprococcus_3	0.00127487389834266	523	4.74110948485914
20250213_NGI101	ANIMAL	ASV_1384	19	AUT	Firmicutes	Lachnospiraceae	NA	0.000526578349315448	523	4.74110948485914
20250213_NGI101	ANIMAL	ASV_452	48	AUT	Firmicutes	Family_XIII	Anaerovorax	0.00133030319827061	523	4.74110948485914
20250213_NGI101	ANIMAL	ASV_175	35	AUT	Firmicutes	Ruminococcaceae	NA	0.000970012748738983	523	4.74110948485914
20250213_NGI101	ANIMAL	ASV_1369	68	AUT	Firmicutes	Ruminococcaceae	NA	0.00188459619755003	523	4.74110948485914
20250213_NGI101	ANIMAL	ASV_1495	56	AUT	Firmicutes	Ruminococcaceae	NA	0.00155202039798237	523	4.74110948485914
20250213_NGI101	ANIMAL	ASV_619	18	AUT	Firmicutes	Ruminococcaceae	NA	0.000498863699351477	523	4.74110948485914
20250213_NGI101	ANIMAL	ASV_272	22	AUT	Firmicutes	Ruminococcaceae	NA	0.000609722299207361	523	4.74110948485914
20250213_NGI101	ANIMAL	ASV_473	13	AUT	Firmicutes	Ruminococcaceae	NA	0.000360290449531622	523	4.74110948485914
20250213_NGI101	ANIMAL	ASV_456	90	AUT	Firmicutes	Ruminococcaceae	NA	0.00249431849675739	523	4.74110948485914
20250213_NGI101	ANIMAL	ASV_1147	34	AUT	Firmicutes	Ruminococcaceae	NA	0.000942298098775013	523	4.74110948485914
20250213_NGI101	ANIMAL	ASV_51	307	AUT	Firmicutes	Ruminococcaceae	NA	0.00850839753893908	523	4.74110948485914
20250213_NGI101	ANIMAL	ASV_494	75	AUT	Firmicutes	Ruminococcaceae	NA	0.00207859874729782	523	4.74110948485914
20250213_NGI101	ANIMAL	ASV_437	67	AUT	Firmicutes	Ruminococcaceae	NA	0.00185688154758605	523	4.74110948485914
20250213_NGI101	ANIMAL	ASV_1477	16	AUT	Firmicutes	Ruminococcaceae	NA	0.000443434399423535	523	4.74110948485914
20250213_NGI101	ANIMAL	ASV_1338	19	AUT	Firmicutes	Ruminococcaceae	NA	0.000526578349315448	523	4.74110948485914
20250213_NGI101	ANIMAL	ASV_41	165	AUT	Firmicutes	Ruminococcaceae	NA	0.00457291724405521	523	4.74110948485914
20250213_NGI101	ANIMAL	ASV_1109	10	AUT	Firmicutes	Family_XIII	Family_XIII_UCG-001	0.00027714649963971	523	4.74110948485914
20250213_NGI101	ANIMAL	ASV_583	6	AUT	Actinobacteria	Bifidobacteriaceae	Bifidobacterium	0.000166287899783826	523	4.74110948485914
20250213_NGI101	ANIMAL	ASV_287	45	AUT	Firmicutes	Ruminococcaceae	Ruminococcus_1	0.00124715924837869	523	4.74110948485914
20250213_NGI101	ANIMAL	ASV_279	26	AUT	Firmicutes	Ruminococcaceae	NA	0.000720580899063245	523	4.74110948485914
20250213_NGI101	ANIMAL	ASV_270	60	AUT	Firmicutes	Ruminococcaceae	NA	0.00166287899783826	523	4.74110948485914
20250213_NGI101	ANIMAL	ASV_1333	58	AUT	Firmicutes	Lachnospiraceae	Tyzzerella	0.00160744969791032	523	4.74110948485914
20250213_NGI101	ANIMAL	ASV_444	98	AUT	Firmicutes	Lachnospiraceae	Tyzzerella	0.00271603569646915	523	4.74110948485914
20250213_NGI101	ANIMAL	ASV_99	72	AUT	Firmicutes	Lachnospiraceae	Tyzzerella	0.00199545479740591	523	4.74110948485914
20250213_NGI101	ANIMAL	ASV_789	56	AUT	Firmicutes	Lachnospiraceae	NA	0.00155202039798237	523	4.74110948485914
20250213_NGI101	ANIMAL	ASV_1525	8	AUT	Firmicutes	Family_XIII	Anaerovorax	0.000221717199711768	523	4.74110948485914
20250213_NGI101	ANIMAL	ASV_57	221	AUT	Firmicutes	Lachnospiraceae	NA	0.00612493764203758	523	4.74110948485914
20250213_NGI101	ANIMAL	ASV_1079	113	AUT	Firmicutes	Lachnospiraceae	Lachnospiraceae_NK4A136_group	0.00313175544592872	523	4.74110948485914
20250213_NGI101	ANIMAL	ASV_716	18	AUT	Firmicutes	Lachnospiraceae	Lachnospiraceae_NK4A136_group	0.000498863699351477	523	4.74110948485914
20250213_NGI101	ANIMAL	ASV_213	24	AUT	Firmicutes	Lachnospiraceae	NA	0.000665151599135303	523	4.74110948485914
20250213_NGI101	ANIMAL	ASV_1261	18	AUT	Firmicutes	Lachnospiraceae	NA	0.000498863699351477	523	4.74110948485914
20250213_NGI101	ANIMAL	ASV_820	17	AUT	Firmicutes	Lachnospiraceae	NA	0.000471149049387506	523	4.74110948485914
20250213_NGI101	ANIMAL	ASV_144	60	AUT	Firmicutes	Ruminococcaceae	Ruminococcaceae_UCG-013	0.00166287899783826	523	4.74110948485914
20250213_NGI101	ANIMAL	ASV_750	18	AUT	Firmicutes	Lachnospiraceae	Anaerosporobacter	0.000498863699351477	523	4.74110948485914
20250213_NGI101	ANIMAL	ASV_1069	27	AUT	Firmicutes	Ruminococcaceae	Pygmaiobacter	0.000748295549027216	523	4.74110948485914
20250213_NGI101	ANIMAL	ASV_435	33	AUT	Firmicutes	Lachnospiraceae	Lachnospiraceae_FCS020_group	0.000914583448811042	523	4.74110948485914
20250213_NGI101	ANIMAL	ASV_217	79	AUT	Firmicutes	Lachnospiraceae	Tyzzerella_4	0.00218945734715371	523	4.74110948485914
20250213_NGI101	ANIMAL	ASV_725	39	AUT	Firmicutes	Ruminococcaceae	Pygmaiobacter	0.00108087134859487	523	4.74110948485914
20250213_NGI101	ANIMAL	ASV_1189	43	AUT	Firmicutes	Ruminococcaceae	NA	0.00119172994845075	523	4.74110948485914
20250213_NGI101	ANIMAL	ASV_745	40	AUT	Firmicutes	Lachnospiraceae	NA	0.00110858599855884	523	4.74110948485914
20250213_NGI101	ANIMAL	ASV_190	341	AUT	Firmicutes	Lachnospiraceae	Lachnospiraceae_FCS020_group	0.0094506956377141	523	4.74110948485914
20250213_NGI101	ANIMAL	ASV_1256	20	AUT	Firmicutes	Lachnospiraceae	Tyzzerella_4	0.000554292999279419	523	4.74110948485914
20250213_NGI101	ANIMAL	ASV_345	31	AUT	Firmicutes	Lachnospiraceae	Lachnospiraceae_FCS020_group	0.0008591541488831	523	4.74110948485914
20250213_NGI101	ANIMAL	ASV_651	23	AUT	Firmicutes	Lachnospiraceae	NA	0.000637436949171332	523	4.74110948485914
20250213_NGI101	ANIMAL	ASV_343	56	AUT	Firmicutes	Lachnospiraceae	NA	0.00155202039798237	523	4.74110948485914
20250213_NGI101	ANIMAL	ASV_289	28	AUT	Firmicutes	Lachnospiraceae	Lachnospiraceae_FCS020_group	0.000776010198991187	523	4.74110948485914
20250213_NGI101	ANIMAL	ASV_359	16	AUT	Firmicutes	Lachnospiraceae	NA	0.000443434399423535	523	4.74110948485914
20250213_NGI101	ANIMAL	ASV_75	286	AUT	Firmicutes	Lachnospiraceae	NA	0.00792638988969569	523	4.74110948485914
20250213_NGI101	ANIMAL	ASV_928	57	AUT	Firmicutes	Lachnospiraceae	NA	0.00157973504794634	523	4.74110948485914
20250213_NGI101	ANIMAL	ASV_127	31	AUT	Firmicutes	Lachnospiraceae	Lachnospiraceae_NK4A136_group	0.0008591541488831	523	4.74110948485914
20250213_NGI101	ANIMAL	ASV_1325	24	AUT	Firmicutes	Lachnospiraceae	Lachnospiraceae_FCS020_group	0.000665151599135303	523	4.74110948485914
20250213_NGI101	ANIMAL	ASV_1363	42	AUT	Firmicutes	Lachnospiraceae	Anaerosporobacter	0.00116401529848678	523	4.74110948485914
20250213_NGI101	ANIMAL	ASV_687	105	AUT	Firmicutes	Lachnospiraceae	Anaerosporobacter	0.00291003824621695	523	4.74110948485914
20250213_NGI101	ANIMAL	ASV_593	47	AUT	Firmicutes	Lachnospiraceae	NA	0.00130258854830663	523	4.74110948485914
20250213_NGI101	ANIMAL	ASV_1105	26	AUT	Firmicutes	Lachnospiraceae	Lachnospiraceae_NK4A136_group	0.000720580899063245	523	4.74110948485914
20250213_NGI101	ANIMAL	ASV_1094	44	AUT	Firmicutes	Lachnospiraceae	NA	0.00121944459841472	523	4.74110948485914
20250213_NGI101	ANIMAL	ASV_416	13	AUT	Firmicutes	Lachnospiraceae	NA	0.000360290449531622	523	4.74110948485914
20250213_NGI101	ANIMAL	ASV_806	43	AUT	Firmicutes	Ruminococcaceae	Ruminococcus_1	0.00119172994845075	523	4.74110948485914
20250213_NGI101	ANIMAL	ASV_142	81	AUT	Firmicutes	Ruminococcaceae	Ruminococcus_1	0.00224488664708165	523	4.74110948485914
20250213_NGI101	ANIMAL	ASV_571	16	AUT	Firmicutes	Ruminococcaceae	Ruminococcus_1	0.000443434399423535	523	4.74110948485914
20250213_NGI101	ANIMAL	ASV_497	47	AUT	Firmicutes	Ruminococcaceae	Ruminococcus_1	0.00130258854830663	523	4.74110948485914
20250213_NGI101	ANIMAL	ASV_152	55	AUT	Fibrobacteres	Fibrobacteraceae	Fibrobacter	0.0015243057480184	523	4.74110948485914
20250213_NGI101	ANIMAL	ASV_89	46	AUT	Proteobacteria	Succinivibrionaceae	Ruminobacter	0.00127487389834266	523	4.74110948485914
20250213_NGI101	ANIMAL	ASV_384	39	AUT	Firmicutes	Lachnospiraceae	NA	0.00108087134859487	523	4.74110948485914
20250213_NGI101	ANIMAL	ASV_482	39	AUT	Proteobacteria	Desulfovibrionaceae	Mailhella	0.00108087134859487	523	4.74110948485914
20250213_NGI101	ANIMAL	ASV_128	87	AUT	Proteobacteria	Desulfovibrionaceae	Mailhella	0.00241117454686547	523	4.74110948485914
20250213_NGI101	ANIMAL	ASV_897	20	AUT	Proteobacteria	Desulfovibrionaceae	Mailhella	0.000554292999279419	523	4.74110948485914
20250213_NGI101	ANIMAL	ASV_599	16	AUT	Proteobacteria	Desulfovibrionaceae	Mailhella	0.000443434399423535	523	4.74110948485914
20250213_NGI101	ANIMAL	ASV_248	32	AUT	Proteobacteria	Desulfovibrionaceae	Mailhella	0.000886868798847071	523	4.74110948485914
20250213_NGI101	ANIMAL	ASV_740	16	AUT	Proteobacteria	Desulfovibrionaceae	Mailhella	0.000443434399423535	523	4.74110948485914
20250213_NGI101	ANIMAL	ASV_717	14	AUT	Proteobacteria	Desulfovibrionaceae	Mailhella	0.000388005099495593	523	4.74110948485914
20250213_NGI101	ANIMAL	ASV_247	132	AUT	Proteobacteria	Desulfovibrionaceae	Desulfovibrio	0.00365833379524417	523	4.74110948485914
20250213_NGI101	ANIMAL	ASV_746	50	AUT	Firmicutes	Ruminococcaceae	Ruminiclostridium_1	0.00138573249819855	523	4.74110948485914
20250213_NGI101	ANIMAL	ASV_216	33	AUT	Firmicutes	Ruminococcaceae	Ruminiclostridium_1	0.000914583448811042	523	4.74110948485914
20250213_NGI101	ANIMAL	ASV_933	8	AUT	Firmicutes	Ruminococcaceae	Ruminococcaceae_UCG-013	0.000221717199711768	523	4.74110948485914
20250213_NGI101	ANIMAL	ASV_667	25	AUT	Firmicutes	Ruminococcaceae	Ruminococcaceae_UCG-013	0.000692866249099274	523	4.74110948485914
20250213_NGI101	ANIMAL	ASV_894	24	AUT	Firmicutes	Ruminococcaceae	Ruminococcaceae_UCG-013	0.000665151599135303	523	4.74110948485914
20250213_NGI101	ANIMAL	ASV_1269	12	AUT	Firmicutes	Ruminococcaceae	Ruminococcaceae_UCG-009	0.000332575799567651	523	4.74110948485914
20250213_NGI101	ANIMAL	ASV_39	96	AUT	Epsilonbacteraeota	Campylobacteraceae	Campylobacter	0.00266060639654121	523	4.74110948485914
20250213_NGI101	ANIMAL	ASV_1266	19	AUT	Firmicutes	Ruminococcaceae	Ruminococcaceae_UCG-013	0.000526578349315448	523	4.74110948485914
20250213_NGI101	ANIMAL	ASV_1445	23	AUT	Firmicutes	Ruminococcaceae	Ruminococcaceae_UCG-013	0.000637436949171332	523	4.74110948485914
20250213_NGI101	ANIMAL	ASV_1118	20	AUT	Firmicutes	Ruminococcaceae	Ruminococcaceae_UCG-013	0.000554292999279419	523	4.74110948485914
20250213_NGI101	ANIMAL	ASV_749	44	AUT	Firmicutes	Ruminococcaceae	Ruminococcaceae_UCG-013	0.00121944459841472	523	4.74110948485914
20250213_NGI101	ANIMAL	ASV_911	16	AUT	Firmicutes	Ruminococcaceae	Ruminococcaceae_UCG-009	0.000443434399423535	523	4.74110948485914
20250213_NGI101	ANIMAL	ASV_577	23	AUT	Firmicutes	Ruminococcaceae	Ruminococcaceae_UCG-013	0.000637436949171332	523	4.74110948485914
20250213_NGI101	ANIMAL	ASV_421	26	AUT	Firmicutes	Ruminococcaceae	Ruminococcaceae_UCG-013	0.000720580899063245	523	4.74110948485914
20250213_NGI101	ANIMAL	ASV_13	83	AUT	Epsilonbacteraeota	Campylobacteraceae	Campylobacter	0.00230031594700959	523	4.74110948485914
20250213_NGI101	ANIMAL	ASV_274	22	AUT	Bacteroidetes	Rikenellaceae	Rikenellaceae_RC9_gut_group	0.000609722299207361	523	4.74110948485914
20250213_NGI101	ANIMAL	ASV_781	19	AUT	Bacteroidetes	Rikenellaceae	Rikenellaceae_RC9_gut_group	0.000526578349315448	523	4.74110948485914
20250213_NGI101	ANIMAL	ASV_135	23	AUT	Bacteroidetes	Rikenellaceae	Rikenellaceae_RC9_gut_group	0.000637436949171332	523	4.74110948485914
20250213_NGI101	ANIMAL	ASV_598	66	AUT	Bacteroidetes	Rikenellaceae	dgA-11_gut_group	0.00182916689762208	523	4.74110948485914
20250213_NGI101	ANIMAL	ASV_757	15	AUT	Bacteroidetes	Rikenellaceae	Rikenellaceae_RC9_gut_group	0.000415719749459564	523	4.74110948485914
20250213_NGI101	ANIMAL	ASV_253	40	AUT	Proteobacteria	NA	NA	0.00110858599855884	523	4.74110948485914
20250213_NGI101	ANIMAL	ASV_840	21	AUT	Firmicutes	Lachnospiraceae	Butyrivibrio	0.00058200764924339	523	4.74110948485914
20250213_NGI101	ANIMAL	ASV_906	7	AUT	Firmicutes	Lachnospiraceae	Butyrivibrio	0.000194002549747797	523	4.74110948485914
20250213_NGI101	ANIMAL	ASV_1229	279	AUT	Firmicutes	Lachnospiraceae	NA	0.0077323873399479	523	4.74110948485914
20250213_NGI101	ANIMAL	ASV_460	97	AUT	Firmicutes	Lachnospiraceae	Lachnospiraceae_AC2044_group	0.00268832104650518	523	4.74110948485914
20250213_NGI101	ANIMAL	ASV_360	54	AUT	Proteobacteria	NA	NA	0.00149659109805443	523	4.74110948485914
20250213_NGI101	ANIMAL	ASV_93	40	AUT	Firmicutes	Lachnospiraceae	NA	0.00110858599855884	523	4.74110948485914
20250213_NGI101	ANIMAL	ASV_1341	21	AUT	Proteobacteria	NA	NA	0.00058200764924339	523	4.74110948485914
20250213_NGI101	ANIMAL	ASV_807	37	AUT	Proteobacteria	NA	NA	0.00102544204866693	523	4.74110948485914
20250213_NGI101	ANIMAL	ASV_56	7	AUT	Bacteroidetes	Rikenellaceae	Rikenellaceae_RC9_gut_group	0.000194002549747797	523	4.74110948485914
20250213_NGI101	ANIMAL	ASV_1057	15	AUT	Firmicutes	Ruminococcaceae	Ruminococcaceae_UCG-010	0.000415719749459564	523	4.74110948485914
20250213_NGI101	ANIMAL	ASV_1206	17	AUT	Firmicutes	Ruminococcaceae	Ruminococcaceae_UCG-010	0.000471149049387506	523	4.74110948485914
20250213_NGI101	ANIMAL	ASV_465	27	AUT	Firmicutes	Ruminococcaceae	Ruminococcaceae_UCG-010	0.000748295549027216	523	4.74110948485914
20250213_NGI101	ANIMAL	ASV_1528	110	AUT	Firmicutes	Ruminococcaceae	Oscillibacter	0.00304861149603681	523	4.74110948485914
20250213_NGI101	ANIMAL	ASV_737	43	AUT	Firmicutes	Ruminococcaceae	Oscillibacter	0.00119172994845075	523	4.74110948485914
20250213_NGI101	ANIMAL	ASV_236	9	AUT	Firmicutes	Ruminococcaceae	Ruminococcaceae_UCG-002	0.000249431849675739	523	4.74110948485914
20250213_NGI101	ANIMAL	ASV_576	42	AUT	Firmicutes	Ruminococcaceae	Oscillibacter	0.00116401529848678	523	4.74110948485914
20250213_NGI101	ANIMAL	ASV_316	31	AUT	Firmicutes	Ruminococcaceae	NA	0.0008591541488831	523	4.74110948485914
20250213_NGI101	ANIMAL	ASV_486	51	AUT	Firmicutes	Ruminococcaceae	Oscillibacter	0.00141344714816252	523	4.74110948485914
20250213_NGI101	ANIMAL	ASV_931	36	AUT	Firmicutes	Ruminococcaceae	Oscillibacter	0.000997727398702954	523	4.74110948485914
20250213_NGI101	ANIMAL	ASV_325	43	AUT	Firmicutes	Ruminococcaceae	Oscillibacter	0.00119172994845075	523	4.74110948485914
20250213_NGI101	ANIMAL	ASV_579	38	AUT	Firmicutes	Ruminococcaceae	Oscillibacter	0.0010531566986309	523	4.74110948485914
20250213_NGI101	ANIMAL	ASV_683	31	AUT	Firmicutes	Ruminococcaceae	Oscillibacter	0.0008591541488831	523	4.74110948485914
20250213_NGI101	ANIMAL	ASV_1391	39	AUT	Firmicutes	Ruminococcaceae	Oscillibacter	0.00108087134859487	523	4.74110948485914
20250213_NGI101	ANIMAL	ASV_194	5	AUT	Firmicutes	Ruminococcaceae	Fastidiosipila	0.000138573249819855	523	4.74110948485914
20250213_NGI101	ANIMAL	ASV_1140	8	AUT	Proteobacteria	NA	NA	0.000221717199711768	523	4.74110948485914
20250213_NGI101	ANIMAL	ASV_811	15	AUT	Firmicutes	Clostridiales_vadinBB60_group	NA	0.000415719749459564	523	4.74110948485914
20250213_NGI101	ANIMAL	ASV_238	58	AUT	Firmicutes	Clostridiales_vadinBB60_group	NA	0.00160744969791032	523	4.74110948485914
20250213_NGI101	ANIMAL	ASV_477	55	AUT	Firmicutes	Clostridiales_vadinBB60_group	NA	0.0015243057480184	523	4.74110948485914
20250213_NGI101	ANIMAL	ASV_688	28	AUT	Firmicutes	Clostridiales_vadinBB60_group	NA	0.000776010198991187	523	4.74110948485914
20250213_NGI101	ANIMAL	ASV_91	29	AUT	Firmicutes	Ruminococcaceae	Ruminococcaceae_UCG-010	0.000803724848955158	523	4.74110948485914
20250213_NGI101	ANIMAL	ASV_1046	46	AUT	Bacteroidetes	F082	NA	0.00127487389834266	523	4.74110948485914
20250213_NGI101	ANIMAL	ASV_1120	15	AUT	Proteobacteria	NA	NA	0.000415719749459564	523	4.74110948485914
20250213_NGI101	ANIMAL	ASV_786	27	AUT	Firmicutes	Ruminococcaceae	Ruminococcaceae_UCG-005	0.000748295549027216	523	4.74110948485914
20250213_NGI101	ANIMAL	ASV_557	47	AUT	Firmicutes	Ruminococcaceae	Ruminococcaceae_UCG-005	0.00130258854830663	523	4.74110948485914
20250213_NGI101	ANIMAL	ASV_1050	29	AUT	Firmicutes	Ruminococcaceae	Ruminococcaceae_UCG-005	0.000803724848955158	523	4.74110948485914
20250213_NGI101	ANIMAL	ASV_149	196	AUT	Firmicutes	Ruminococcaceae	Ruminococcaceae_UCG-005	0.00543207139293831	523	4.74110948485914
20250213_NGI101	ANIMAL	ASV_223	163	AUT	Firmicutes	Ruminococcaceae	Ruminococcaceae_UCG-005	0.00451748794412727	523	4.74110948485914
20250213_NGI101	ANIMAL	ASV_355	73	AUT	Firmicutes	Ruminococcaceae	Ruminococcaceae_UCG-005	0.00202316944736988	523	4.74110948485914
20250213_NGI101	ANIMAL	ASV_11	545	AUT	Firmicutes	Ruminococcaceae	Ruminococcaceae_UCG-005	0.0151044842303642	523	4.74110948485914
20250213_NGI101	ANIMAL	ASV_872	42	AUT	Firmicutes	Ruminococcaceae	Ruminococcaceae_UCG-005	0.00116401529848678	523	4.74110948485914
20250213_NGI101	ANIMAL	ASV_243	89	AUT	Firmicutes	Ruminococcaceae	Ruminococcaceae_UCG-005	0.00246660384679341	523	4.74110948485914
20250213_NGI101	ANIMAL	ASV_1237	17	AUT	Firmicutes	Ruminococcaceae	Ruminococcaceae_UCG-005	0.000471149049387506	523	4.74110948485914
20250213_NGI101	ANIMAL	ASV_115	311	AUT	Firmicutes	Ruminococcaceae	Ruminococcaceae_UCG-005	0.00861925613879497	523	4.74110948485914
20250213_NGI101	ANIMAL	ASV_1010	22	AUT	Firmicutes	Ruminococcaceae	Ruminococcaceae_NK4A214_group	0.000609722299207361	523	4.74110948485914
20250213_NGI101	ANIMAL	ASV_553	5	AUT	Firmicutes	Ruminococcaceae	Fastidiosipila	0.000138573249819855	523	4.74110948485914
20250213_NGI101	ANIMAL	ASV_525	49	AUT	Firmicutes	Ruminococcaceae	Ruminococcaceae_UCG-010	0.00135801784823458	523	4.74110948485914
20250213_NGI101	ANIMAL	ASV_397	91	AUT	Firmicutes	Ruminococcaceae	Ruminococcaceae_NK4A214_group	0.00252203314672136	523	4.74110948485914
20250213_NGI101	ANIMAL	ASV_312	46	AUT	Firmicutes	Ruminococcaceae	Ruminococcaceae_NK4A214_group	0.00127487389834266	523	4.74110948485914
20250213_NGI101	ANIMAL	ASV_212	44	AUT	Firmicutes	Christensenellaceae	Christensenellaceae_R-7_group	0.00121944459841472	523	4.74110948485914
20250213_NGI101	ANIMAL	ASV_106	74	AUT	Firmicutes	Ruminococcaceae	Ruminococcaceae_NK4A214_group	0.00205088409733385	523	4.74110948485914
20250213_NGI101	ANIMAL	ASV_657	51	AUT	Firmicutes	Ruminococcaceae	NA	0.00141344714816252	523	4.74110948485914
20250213_NGI101	ANIMAL	ASV_205	49	AUT	Firmicutes	Christensenellaceae	Christensenellaceae_R-7_group	0.00135801784823458	523	4.74110948485914
20250213_NGI101	ANIMAL	ASV_395	7	AUT	Firmicutes	Ruminococcaceae	Ruminococcaceae_UCG-010	0.000194002549747797	523	4.74110948485914
20250213_NGI101	ANIMAL	ASV_675	10	AUT	Firmicutes	Christensenellaceae	Christensenellaceae_R-7_group	0.00027714649963971	523	4.74110948485914
20250213_NGI101	ANIMAL	ASV_843	29	AUT	Firmicutes	Christensenellaceae	Christensenellaceae_R-7_group	0.000803724848955158	523	4.74110948485914
20250213_NGI101	ANIMAL	ASV_995	17	AUT	Firmicutes	Ruminococcaceae	Ruminococcaceae_UCG-010	0.000471149049387506	523	4.74110948485914
20250213_NGI101	ANIMAL	ASV_759	35	AUT	Firmicutes	Ruminococcaceae	Ruminococcaceae_UCG-010	0.000970012748738983	523	4.74110948485914
20250213_NGI101	ANIMAL	ASV_365	25	AUT	Firmicutes	Ruminococcaceae	Ruminococcaceae_UCG-010	0.000692866249099274	523	4.74110948485914
20250213_NGI101	ANIMAL	ASV_408	53	AUT	Firmicutes	Ruminococcaceae	Ruminococcaceae_UCG-010	0.00146887644809046	523	4.74110948485914
20250213_NGI101	ANIMAL	ASV_387	74	AUT	Firmicutes	Ruminococcaceae	Ruminococcaceae_UCG-010	0.00205088409733385	523	4.74110948485914
20250213_NGI101	ANIMAL	ASV_523	69	AUT	Firmicutes	Ruminococcaceae	Ruminococcaceae_UCG-010	0.001912310847514	523	4.74110948485914
20250213_NGI101	ANIMAL	ASV_103	76	AUT	Firmicutes	Ruminococcaceae	Ruminococcaceae_UCG-010	0.00210631339726179	523	4.74110948485914
20250213_NGI101	ANIMAL	ASV_985	42	AUT	Firmicutes	Ruminococcaceae	Ruminococcaceae_UCG-010	0.00116401529848678	523	4.74110948485914
20250213_NGI101	ANIMAL	ASV_1426	12	AUT	Firmicutes	Ruminococcaceae	Ruminococcaceae_UCG-010	0.000332575799567651	523	4.74110948485914
20250213_NGI101	ANIMAL	ASV_83	63	AUT	Firmicutes	Ruminococcaceae	Ruminococcaceae_UCG-010	0.00174602294773017	523	4.74110948485914
20250213_NGI101	ANIMAL	ASV_620	23	AUT	Firmicutes	Ruminococcaceae	Ruminococcaceae_UCG-010	0.000637436949171332	523	4.74110948485914
20250213_NGI101	ANIMAL	ASV_335	27	AUT	Firmicutes	Ruminococcaceae	Ruminococcaceae_UCG-010	0.000748295549027216	523	4.74110948485914
20250213_NGI101	ANIMAL	ASV_218	89	AUT	Firmicutes	Ruminococcaceae	Ruminococcaceae_UCG-010	0.00246660384679341	523	4.74110948485914
20250213_NGI101	ANIMAL	ASV_1321	6	AUT	Firmicutes	Ruminococcaceae	Ruminococcaceae_UCG-010	0.000166287899783826	523	4.74110948485914
20250213_NGI101	ANIMAL	ASV_35	84	AUT	Firmicutes	Ruminococcaceae	Ruminococcaceae_UCG-010	0.00232803059697356	523	4.74110948485914
20250213_NGI101	ANIMAL	ASV_191	30	AUT	Firmicutes	Ruminococcaceae	Ruminococcaceae_UCG-010	0.000831439498919129	523	4.74110948485914
20250213_NGI101	ANIMAL	ASV_73	24	AUT	Firmicutes	Ruminococcaceae	Ruminococcaceae_UCG-010	0.000665151599135303	523	4.74110948485914
20250213_NGI101	ANIMAL	ASV_698	35	AUT	Firmicutes	Ruminococcaceae	Ruminococcaceae_UCG-010	0.000970012748738983	523	4.74110948485914
20250213_NGI101	ANIMAL	ASV_182	107	AUT	Firmicutes	Ruminococcaceae	Ruminococcaceae_UCG-010	0.00296546754614489	523	4.74110948485914
20250213_NGI101	ANIMAL	ASV_612	16	AUT	Firmicutes	Ruminococcaceae	Ruminococcaceae_UCG-010	0.000443434399423535	523	4.74110948485914
20250213_NGI101	ANIMAL	ASV_1348	4	AUT	Firmicutes	Ruminococcaceae	Ruminococcaceae_UCG-010	0.000110858599855884	523	4.74110948485914
20250213_NGI101	ANIMAL	ASV_428	23	AUT	Firmicutes	Ruminococcaceae	Ruminococcaceae_UCG-010	0.000637436949171332	523	4.74110948485914
20250213_NGI101	ANIMAL	ASV_443	41	AUT	Firmicutes	Ruminococcaceae	Ruminococcaceae_UCG-010	0.00113630064852281	523	4.74110948485914
20250213_NGI101	ANIMAL	ASV_347	24	AUT	Firmicutes	Ruminococcaceae	Ruminococcaceae_UCG-010	0.000665151599135303	523	4.74110948485914
20250213_NGI101	ANIMAL	ASV_188	23	AUT	Firmicutes	Ruminococcaceae	Ruminococcaceae_UCG-010	0.000637436949171332	523	4.74110948485914
20250213_NGI101	ANIMAL	ASV_496	26	AUT	Firmicutes	Ruminococcaceae	Ruminococcaceae_UCG-010	0.000720580899063245	523	4.74110948485914
20250213_NGI101	ANIMAL	ASV_412	11	AUT	Firmicutes	Ruminococcaceae	Ruminococcaceae_UCG-010	0.00030486114960368	523	4.74110948485914
20250213_NGI101	ANIMAL	ASV_154	48	AUT	Firmicutes	Ruminococcaceae	Ruminococcaceae_UCG-010	0.00133030319827061	523	4.74110948485914
20250213_NGI101	ANIMAL	ASV_438	37	AUT	Firmicutes	Ruminococcaceae	Ruminococcaceae_UCG-010	0.00102544204866693	523	4.74110948485914
20250213_NGI101	ANIMAL	ASV_703	26	AUT	Firmicutes	Ruminococcaceae	Ruminococcaceae_UCG-010	0.000720580899063245	523	4.74110948485914
20250213_NGI101	ANIMAL	ASV_490	22	AUT	Firmicutes	Ruminococcaceae	Ruminococcaceae_UCG-010	0.000609722299207361	523	4.74110948485914
20250213_NGI101	ANIMAL	ASV_632	31	AUT	Firmicutes	Ruminococcaceae	Ruminococcaceae_UCG-010	0.0008591541488831	523	4.74110948485914
20250213_NGI101	ANIMAL	ASV_630	14	AUT	Firmicutes	Ruminococcaceae	Ruminococcaceae_UCG-010	0.000388005099495593	523	4.74110948485914
20250213_NGI101	ANIMAL	ASV_1308	23	AUT	Firmicutes	Ruminococcaceae	Ruminococcaceae_UCG-010	0.000637436949171332	523	4.74110948485914
20250213_NGI101	ANIMAL	ASV_1309	18	AUT	Firmicutes	Ruminococcaceae	Ruminococcaceae_UCG-010	0.000498863699351477	523	4.74110948485914
20250213_NGI101	ANIMAL	ASV_185	2	AUT	Firmicutes	Ruminococcaceae	Fastidiosipila	5.54292999279419e-05	523	4.74110948485914
20250213_NGI101	ANIMAL	ASV_908	22	AUT	Firmicutes	Clostridiales_vadinBB60_group	NA	0.000609722299207361	523	4.74110948485914
20250213_NGI101	ANIMAL	ASV_878	72	AUT	Firmicutes	Ruminococcaceae	Ruminococcaceae_UCG-005	0.00199545479740591	523	4.74110948485914
20250213_NGI101	ANIMAL	ASV_442	23	AUT	Firmicutes	Ruminococcaceae	NA	0.000637436949171332	523	4.74110948485914
20250213_NGI101	ANIMAL	ASV_785	14	AUT	Firmicutes	Ruminococcaceae	Ruminiclostridium	0.000388005099495593	523	4.74110948485914
20250213_NGI101	ANIMAL	ASV_1198	17	AUT	Firmicutes	Ruminococcaceae	Ruminococcaceae_UCG-002	0.000471149049387506	523	4.74110948485914
20250213_NGI101	ANIMAL	ASV_1397	10	AUT	Firmicutes	Ruminococcaceae	Ruminococcaceae_UCG-005	0.00027714649963971	523	4.74110948485914
20250213_NGI101	ANIMAL	ASV_634	27	AUT	Firmicutes	Ruminococcaceae	Ruminococcaceae_UCG-005	0.000748295549027216	523	4.74110948485914
20250213_NGI101	ANIMAL	ASV_229	41	AUT	Firmicutes	Ruminococcaceae	Ruminococcaceae_UCG-004	0.00113630064852281	523	4.74110948485914
20250213_NGI101	ANIMAL	ASV_1087	22	AUT	Firmicutes	Ruminococcaceae	Ruminiclostridium_9	0.000609722299207361	523	4.74110948485914
20250213_NGI101	ANIMAL	ASV_339	22	AUT	Firmicutes	Ruminococcaceae	Flavonifractor	0.000609722299207361	523	4.74110948485914
20250213_NGI101	ANIMAL	ASV_858	25	AUT	Firmicutes	Ruminococcaceae	Ruminococcaceae_UCG-002	0.000692866249099274	523	4.74110948485914
20250213_NGI101	ANIMAL	ASV_308	32	AUT	Firmicutes	Ruminococcaceae	Ruminococcaceae_UCG-002	0.000886868798847071	523	4.74110948485914
20250213_NGI101	ANIMAL	ASV_430	50	AUT	Firmicutes	Ruminococcaceae	Flavonifractor	0.00138573249819855	523	4.74110948485914
20250213_NGI101	ANIMAL	ASV_771	36	AUT	Firmicutes	Ruminococcaceae	Ruminiclostridium_9	0.000997727398702954	523	4.74110948485914
20250213_NGI101	ANIMAL	ASV_1326	15	AUT	Firmicutes	Ruminococcaceae	Ruminiclostridium_9	0.000415719749459564	523	4.74110948485914
20250213_NGI101	ANIMAL	ASV_222	149	AUT	Firmicutes	Ruminococcaceae	Flavonifractor	0.00412948284463167	523	4.74110948485914
20250213_NGI101	ANIMAL	ASV_1025	7	AUT	Firmicutes	Ruminococcaceae	Ruminococcaceae_UCG-002	0.000194002549747797	523	4.74110948485914
20250213_NGI101	ANIMAL	ASV_129	73	AUT	Firmicutes	Ruminococcaceae	Ruminococcaceae_UCG-002	0.00202316944736988	523	4.74110948485914
20250213_NGI101	ANIMAL	ASV_189	80	AUT	Firmicutes	Christensenellaceae	Christensenellaceae_R-7_group	0.00221717199711768	523	4.74110948485914
20250213_NGI101	ANIMAL	ASV_503	37	AUT	Firmicutes	Christensenellaceae	Christensenellaceae_R-7_group	0.00102544204866693	523	4.74110948485914
20250213_NGI101	ANIMAL	ASV_348	81	AUT	Firmicutes	Christensenellaceae	Christensenellaceae_R-7_group	0.00224488664708165	523	4.74110948485914
20250213_NGI101	ANIMAL	ASV_411	30	AUT	Firmicutes	Christensenellaceae	Christensenellaceae_R-7_group	0.000831439498919129	523	4.74110948485914
20250213_NGI101	ANIMAL	ASV_487	3	AUT	Firmicutes	Ruminococcaceae	NA	8.31439498919129e-05	523	4.74110948485914
20250213_NGI101	ANIMAL	ASV_321	50	AUT	Firmicutes	Christensenellaceae	Christensenellaceae_R-7_group	0.00138573249819855	523	4.74110948485914
20250213_NGI101	ANIMAL	ASV_1328	8	AUT	Firmicutes	Christensenellaceae	NA	0.000221717199711768	523	4.74110948485914
20250213_NGI101	ANIMAL	ASV_29	163	AUT	Firmicutes	Ruminococcaceae	Ruminococcaceae_UCG-002	0.00451748794412727	523	4.74110948485914
20250213_NGI101	ANIMAL	ASV_59	179	AUT	Firmicutes	Ruminococcaceae	Ruminococcaceae_UCG-002	0.0049609223435508	523	4.74110948485914
20250213_NGI101	ANIMAL	ASV_44	217	AUT	Firmicutes	Ruminococcaceae	Ruminococcaceae_UCG-009	0.0060140790421817	523	4.74110948485914
20250213_NGI101	ANIMAL	ASV_87	93	AUT	Firmicutes	Ruminococcaceae	Ruminococcaceae_UCG-009	0.0025774624466493	523	4.74110948485914
20250213_NGI101	ANIMAL	ASV_1430	9	AUT	Firmicutes	Ruminococcaceae	Ruminococcaceae_UCG-009	0.000249431849675739	523	4.74110948485914
20250213_NGI101	ANIMAL	ASV_1084	15	AUT	Firmicutes	Clostridiales_vadinBB60_group	NA	0.000415719749459564	523	4.74110948485914
20250213_NGI101	ANIMAL	ASV_800	4	AUT	Firmicutes	Ruminococcaceae	Ruminococcaceae_UCG-010	0.000110858599855884	523	4.74110948485914
20250213_NGI101	ANIMAL	ASV_1021	6	AUT	Firmicutes	Ruminococcaceae	Ruminococcaceae_UCG-010	0.000166287899783826	523	4.74110948485914
20250213_NGI101	ANIMAL	ASV_1479	110	AUT	Firmicutes	Ruminococcaceae	Ruminococcaceae_UCG-005	0.00304861149603681	523	4.74110948485914
20250213_NGI101	ANIMAL	ASV_575	59	AUT	Firmicutes	Ruminococcaceae	Ruminococcaceae_UCG-005	0.00163516434787429	523	4.74110948485914
20250213_NGI101	ANIMAL	ASV_283	19	AUT	Firmicutes	Ruminococcaceae	Ruminococcaceae_UCG-005	0.000526578349315448	523	4.74110948485914
20250213_NGI101	ANIMAL	ASV_967	91	AUT	Firmicutes	Ruminococcaceae	Ruminococcaceae_UCG-005	0.00252203314672136	523	4.74110948485914
20250213_NGI101	ANIMAL	ASV_1086	13	AUT	Firmicutes	Ruminococcaceae	Ruminococcaceae_UCG-005	0.000360290449531622	523	4.74110948485914
20250213_NGI101	ANIMAL	ASV_64	148	AUT	Firmicutes	Ruminococcaceae	Ruminococcaceae_UCG-005	0.0041017681946677	523	4.74110948485914
20250213_NGI101	ANIMAL	ASV_235	74	AUT	Firmicutes	Ruminococcaceae	Ruminococcaceae_UCG-005	0.00205088409733385	523	4.74110948485914
20250213_NGI101	ANIMAL	ASV_367	34	AUT	Firmicutes	Ruminococcaceae	Ruminococcaceae_UCG-005	0.000942298098775013	523	4.74110948485914
20250213_NGI101	ANIMAL	ASV_856	86	AUT	Firmicutes	Ruminococcaceae	Ruminococcaceae_UCG-005	0.0023834598969015	523	4.74110948485914
20250213_NGI101	ANIMAL	ASV_464	92	AUT	Firmicutes	Ruminococcaceae	Ruminococcaceae_UCG-005	0.00254974779668533	523	4.74110948485914
20250213_NGI101	ANIMAL	ASV_176	57	AUT	Firmicutes	Ruminococcaceae	Ruminococcaceae_UCG-005	0.00157973504794634	523	4.74110948485914
20250213_NGI101	ANIMAL	ASV_76	96	AUT	Firmicutes	Ruminococcaceae	Ruminococcaceae_UCG-005	0.00266060639654121	523	4.74110948485914
20250213_NGI101	ANIMAL	ASV_948	77	AUT	Firmicutes	Ruminococcaceae	Ruminococcaceae_UCG-005	0.00213402804722576	523	4.74110948485914
20250213_NGI101	ANIMAL	ASV_48	41	AUT	Firmicutes	Ruminococcaceae	Ruminococcaceae_UCG-005	0.00113630064852281	523	4.74110948485914
20250213_NGI101	ANIMAL	ASV_508	40	AUT	Firmicutes	Ruminococcaceae	Ruminococcaceae_UCG-005	0.00110858599855884	523	4.74110948485914
20250213_NGI101	ANIMAL	ASV_5	633	AUT	Firmicutes	Ruminococcaceae	Ruminococcaceae_UCG-005	0.0175433734271936	523	4.74110948485914
20250213_NGI101	ANIMAL	ASV_12	806	AUT	Firmicutes	Ruminococcaceae	Ruminococcaceae_UCG-005	0.0223380078709606	523	4.74110948485914
20250213_NGI101	ANIMAL	ASV_21	199	AUT	Firmicutes	Ruminococcaceae	Ruminococcaceae_UCG-005	0.00551521534283022	523	4.74110948485914
20250213_NGI101	ANIMAL	ASV_170	29	AUT	Firmicutes	Ruminococcaceae	Ruminococcaceae_UCG-005	0.000803724848955158	523	4.74110948485914
20250213_NGI101	ANIMAL	ASV_249	35	AUT	Firmicutes	Ruminococcaceae	Ruminococcaceae_UCG-005	0.000970012748738983	523	4.74110948485914
20250213_NGI101	ANIMAL	ASV_302	16	AUT	Firmicutes	Ruminococcaceae	Ruminococcaceae_UCG-005	0.000443434399423535	523	4.74110948485914
20250213_NGI101	ANIMAL	ASV_543	34	AUT	Firmicutes	Ruminococcaceae	Ruminococcaceae_UCG-005	0.000942298098775013	523	4.74110948485914
20250213_NGI101	ANIMAL	ASV_36	73	AUT	Firmicutes	Ruminococcaceae	Ruminococcaceae_UCG-005	0.00202316944736988	523	4.74110948485914
20250213_NGI101	ANIMAL	ASV_146	37	AUT	Firmicutes	Ruminococcaceae	Ruminococcaceae_UCG-005	0.00102544204866693	523	4.74110948485914
20250213_NGI101	ANIMAL	ASV_169	101	AUT	Firmicutes	Ruminococcaceae	Ruminococcaceae_UCG-005	0.00279917964636107	523	4.74110948485914
20250213_NGI101	ANIMAL	ASV_196	156	AUT	Firmicutes	Ruminococcaceae	Ruminococcaceae_UCG-005	0.00432348539437947	523	4.74110948485914
20250213_NGI101	ANIMAL	ASV_1107	86	AUT	Firmicutes	Ruminococcaceae	Ruminococcaceae_UCG-005	0.0023834598969015	523	4.74110948485914
20250213_NGI101	ANIMAL	ASV_882	27	AUT	Firmicutes	Ruminococcaceae	Ruminococcaceae_UCG-005	0.000748295549027216	523	4.74110948485914
20250213_NGI101	ANIMAL	ASV_138	69	AUT	Firmicutes	Ruminococcaceae	Ruminococcaceae_UCG-005	0.001912310847514	523	4.74110948485914
20250213_NGI101	ANIMAL	ASV_241	70	AUT	Firmicutes	Ruminococcaceae	Ruminococcaceae_UCG-005	0.00194002549747797	523	4.74110948485914
20250213_NGI101	ANIMAL	ASV_63	290	AUT	Firmicutes	Ruminococcaceae	Ruminococcaceae_UCG-005	0.00803724848955158	523	4.74110948485914
20250213_NGI101	ANIMAL	ASV_147	49	AUT	Firmicutes	Ruminococcaceae	Ruminococcaceae_UCG-005	0.00135801784823458	523	4.74110948485914
20250213_NGI101	ANIMAL	ASV_109	83	AUT	Firmicutes	Ruminococcaceae	Ruminococcaceae_UCG-005	0.00230031594700959	523	4.74110948485914
20250213_NGI101	ANIMAL	ASV_98	67	AUT	Firmicutes	Ruminococcaceae	Ruminococcaceae_UCG-005	0.00185688154758605	523	4.74110948485914
20250213_NGI101	ANIMAL	ASV_148	34	AUT	Firmicutes	Ruminococcaceae	Ruminococcaceae_UCG-005	0.000942298098775013	523	4.74110948485914
20250213_NGI101	ANIMAL	ASV_1056	60	AUT	Firmicutes	Ruminococcaceae	Ruminococcaceae_UCG-005	0.00166287899783826	523	4.74110948485914
20250213_NGI101	ANIMAL	ASV_346	23	AUT	Firmicutes	Ruminococcaceae	Ruminococcaceae_UCG-005	0.000637436949171332	523	4.74110948485914
20250213_NGI101	ANIMAL	ASV_423	31	AUT	Firmicutes	Ruminococcaceae	Ruminococcaceae_UCG-005	0.0008591541488831	523	4.74110948485914
20250213_NGI101	ANIMAL	ASV_533	38	AUT	Firmicutes	Ruminococcaceae	Ruminococcaceae_UCG-005	0.0010531566986309	523	4.74110948485914
20250213_NGI101	ANIMAL	ASV_361	22	AUT	Firmicutes	Christensenellaceae	Christensenellaceae_R-7_group	0.000609722299207361	523	4.74110948485914
20250213_NGI101	ANIMAL	ASV_280	22	AUT	Firmicutes	Ruminococcaceae	Ruminococcaceae_UCG-010	0.000609722299207361	523	4.74110948485914
20250213_NGI101	ANIMAL	ASV_1427	21	AUT	Firmicutes	Ruminococcaceae	Ruminococcaceae_UCG-010	0.00058200764924339	523	4.74110948485914
20250213_NGI101	ANIMAL	ASV_173	148	AUT	Firmicutes	Ruminococcaceae	Ruminococcaceae_UCG-005	0.0041017681946677	523	4.74110948485914
20250213_NGI101	ANIMAL	ASV_141	36	AUT	Bacteroidetes	F082	NA	0.000997727398702954	523	4.74110948485914
20250213_NGI101	ANIMAL	ASV_1368	8	AUT	Bacteroidetes	F082	NA	0.000221717199711768	523	4.74110948485914
20250213_NGI101	ANIMAL	ASV_855	8	AUT	Bacteroidetes	Paludibacteraceae	NA	0.000221717199711768	523	4.74110948485914
20250213_NGI101	ANIMAL	ASV_262	36	AUT	Bacteroidetes	Paludibacteraceae	NA	0.000997727398702954	523	4.74110948485914
20250213_NGI101	ANIMAL	ASV_220	18	AUT	Bacteroidetes	Prevotellaceae	Prevotellaceae_UCG-003	0.000498863699351477	523	4.74110948485914
20250213_NGI101	ANIMAL	ASV_1277	9	AUT	Bacteroidetes	Prevotellaceae	Prevotellaceae_UCG-004	0.000249431849675739	523	4.74110948485914
20250213_NGI101	ANIMAL	ASV_1172	21	AUT	Bacteroidetes	Prevotellaceae	Prevotellaceae_UCG-003	0.00058200764924339	523	4.74110948485914
20250213_NGI101	ANIMAL	ASV_515	34	AUT	Bacteroidetes	Paludibacteraceae	NA	0.000942298098775013	523	4.74110948485914
20250213_NGI101	ANIMAL	ASV_773	51	AUT	Bacteroidetes	Paludibacteraceae	NA	0.00141344714816252	523	4.74110948485914
20250213_NGI101	ANIMAL	ASV_237	29	AUT	Bacteroidetes	Paludibacteraceae	NA	0.000803724848955158	523	4.74110948485914
20250213_NGI101	ANIMAL	ASV_1466	3	AUT	Bacteroidetes	Rikenellaceae	hoa5-07d05_gut_group	8.31439498919129e-05	523	4.74110948485914
20250213_NGI101	ANIMAL	ASV_132	99	AUT	Bacteroidetes	Rikenellaceae	Alistipes	0.00274375034643312	523	4.74110948485914
20250213_NGI101	ANIMAL	ASV_377	34	AUT	Bacteroidetes	Rikenellaceae	Alistipes	0.000942298098775013	523	4.74110948485914
20250213_NGI101	ANIMAL	ASV_727	110	AUT	Bacteroidetes	Rikenellaceae	Alistipes	0.00304861149603681	523	4.74110948485914
20250213_NGI101	ANIMAL	ASV_60	66	AUT	Bacteroidetes	Rikenellaceae	Alistipes	0.00182916689762208	523	4.74110948485914
20250213_NGI101	ANIMAL	ASV_956	159	AUT	Bacteroidetes	Rikenellaceae	Alistipes	0.00440662934427138	523	4.74110948485914
20250213_NGI101	ANIMAL	ASV_1000	31	AUT	Bacteroidetes	Rikenellaceae	Alistipes	0.0008591541488831	523	4.74110948485914
20250213_NGI101	ANIMAL	ASV_331	59	AUT	Bacteroidetes	Rikenellaceae	Alistipes	0.00163516434787429	523	4.74110948485914
20250213_NGI101	ANIMAL	ASV_113	204	AUT	Bacteroidetes	Rikenellaceae	Alistipes	0.00565378859265007	523	4.74110948485914
20250213_NGI101	ANIMAL	ASV_492	40	AUT	Bacteroidetes	Rikenellaceae	Alistipes	0.00110858599855884	523	4.74110948485914
20250213_NGI101	ANIMAL	ASV_181	114	AUT	Bacteroidetes	Paludibacteraceae	NA	0.00315947009589269	523	4.74110948485914
20250213_NGI101	ANIMAL	ASV_652	38	AUT	Bacteroidetes	NA	NA	0.0010531566986309	523	4.74110948485914
20250213_NGI101	ANIMAL	ASV_42	65	AUT	Bacteroidetes	Bacteroidales_RF16_group	NA	0.00180145224765811	523	4.74110948485914
20250213_NGI101	ANIMAL	ASV_1187	45	AUT	Bacteroidetes	Bacteroidales_RF16_group	NA	0.00124715924837869	523	4.74110948485914
20250213_NGI101	ANIMAL	ASV_210	112	AUT	Bacteroidetes	Bacteroidales_RF16_group	NA	0.00310404079596475	523	4.74110948485914
20250213_NGI101	ANIMAL	ASV_369	37	AUT	Bacteroidetes	Bacteroidales_RF16_group	NA	0.00102544204866693	523	4.74110948485914
20250213_NGI101	ANIMAL	ASV_82	227	AUT	Bacteroidetes	Bacteroidales_RF16_group	NA	0.00629122554182141	523	4.74110948485914
20250213_NGI101	ANIMAL	ASV_388	135	AUT	Bacteroidetes	Bacteroidales_RF16_group	NA	0.00374147774513608	523	4.74110948485914
20250213_NGI101	ANIMAL	ASV_24	273	AUT	Bacteroidetes	Bacteroidales_RF16_group	NA	0.00756609944016407	523	4.74110948485914
20250213_NGI101	ANIMAL	ASV_86	206	AUT	Bacteroidetes	Bacteroidales_RF16_group	NA	0.00570921789257802	523	4.74110948485914
20250213_NGI101	ANIMAL	ASV_28	254	AUT	Bacteroidetes	Bacteroidales_RF16_group	NA	0.00703952109084862	523	4.74110948485914
20250213_NGI101	ANIMAL	ASV_16	482	AUT	Bacteroidetes	Bacteroidales_RF16_group	NA	0.013358461282634	523	4.74110948485914
20250213_NGI101	ANIMAL	ASV_66	426	AUT	Bacteroidetes	Bacteroidales_RF16_group	NA	0.0118064408846516	523	4.74110948485914
20250213_NGI101	ANIMAL	ASV_286	320	AUT	Bacteroidetes	Bacteroidales_RF16_group	NA	0.00886868798847071	523	4.74110948485914
20250213_NGI101	ANIMAL	ASV_150	85	AUT	Bacteroidetes	Bacteroidales_RF16_group	NA	0.00235574524693753	523	4.74110948485914
20250213_NGI101	ANIMAL	ASV_1	42	AUT	Bacteroidetes	Porphyromonadaceae	Porphyromonas	0.00116401529848678	523	4.74110948485914
20250213_NGI101	ANIMAL	ASV_520	63	AUT	Bacteroidetes	Prevotellaceae	Prevotellaceae_UCG-001	0.00174602294773017	523	4.74110948485914
20250213_NGI101	ANIMAL	ASV_720	71	AUT	Bacteroidetes	Prevotellaceae	NA	0.00196774014744194	523	4.74110948485914
20250213_NGI101	ANIMAL	ASV_275	94	AUT	Bacteroidetes	Prevotellaceae	NA	0.00260517709661327	523	4.74110948485914
20250213_NGI101	ANIMAL	ASV_1396	51	AUT	Bacteroidetes	Prevotellaceae	NA	0.00141344714816252	523	4.74110948485914
20250213_NGI101	ANIMAL	ASV_250	69	AUT	Bacteroidetes	Prevotellaceae	NA	0.001912310847514	523	4.74110948485914
20250213_NGI101	ANIMAL	ASV_1375	41	AUT	Bacteroidetes	Prevotellaceae	NA	0.00113630064852281	523	4.74110948485914
20250213_NGI101	ANIMAL	ASV_334	155	AUT	Bacteroidetes	p-251-o5	NA	0.0042957707444155	523	4.74110948485914
20250213_NGI101	ANIMAL	ASV_945	11	AUT	Bacteroidetes	p-251-o5	NA	0.00030486114960368	523	4.74110948485914
20250213_NGI101	ANIMAL	ASV_566	60	AUT	Bacteroidetes	Bacteroidaceae	Bacteroides	0.00166287899783826	523	4.74110948485914
20250213_NGI101	ANIMAL	ASV_643	19	AUT	Bacteroidetes	Bacteroidaceae	Bacteroides	0.000526578349315448	523	4.74110948485914
20250213_NGI101	ANIMAL	ASV_590	17	AUT	Bacteroidetes	Rikenellaceae	Rikenellaceae_RC9_gut_group	0.000471149049387506	523	4.74110948485914
20250213_NGI101	ANIMAL	ASV_1515	29	AUT	Bacteroidetes	Rikenellaceae	Rikenellaceae_RC9_gut_group	0.000803724848955158	523	4.74110948485914
20250213_NGI101	ANIMAL	ASV_944	21	AUT	Bacteroidetes	Rikenellaceae	Rikenellaceae_RC9_gut_group	0.00058200764924339	523	4.74110948485914
20250213_NGI101	ANIMAL	ASV_133	106	AUT	Bacteroidetes	Bacteroidaceae	Bacteroides	0.00293775289618092	523	4.74110948485914
20250213_NGI101	ANIMAL	ASV_389	19	AUT	Bacteroidetes	Bacteroidaceae	Bacteroides	0.000526578349315448	523	4.74110948485914
20250213_NGI101	ANIMAL	ASV_1307	63	AUT	Bacteroidetes	Bacteroidaceae	Bacteroides	0.00174602294773017	523	4.74110948485914
20250213_NGI101	ANIMAL	ASV_896	30	AUT	Bacteroidetes	Bacteroidaceae	Bacteroides	0.000831439498919129	523	4.74110948485914
20250213_NGI101	ANIMAL	ASV_943	50	AUT	Bacteroidetes	Bacteroidaceae	Bacteroides	0.00138573249819855	523	4.74110948485914
20250213_NGI101	ANIMAL	ASV_560	80	AUT	Bacteroidetes	Bacteroidaceae	Bacteroides	0.00221717199711768	523	4.74110948485914
20250213_NGI101	ANIMAL	ASV_371	76	AUT	Bacteroidetes	Prevotellaceae	Prevotellaceae_UCG-003	0.00210631339726179	523	4.74110948485914
20250213_NGI101	ANIMAL	ASV_92	268	AUT	Bacteroidetes	Prevotellaceae	Prevotellaceae_UCG-003	0.00742752619034422	523	4.74110948485914
20250213_NGI101	ANIMAL	ASV_352	328	AUT	Bacteroidetes	Prevotellaceae	Prevotellaceae_UCG-003	0.00909040518818247	523	4.74110948485914
20250213_NGI101	ANIMAL	ASV_242	152	AUT	Bacteroidetes	Prevotellaceae	Prevotellaceae_UCG-003	0.00421262679452359	523	4.74110948485914
20250213_NGI101	ANIMAL	ASV_319	24	AUT	Bacteroidetes	Prevotellaceae	Prevotellaceae_UCG-003	0.000665151599135303	523	4.74110948485914
20250213_NGI101	ANIMAL	ASV_1447	237	AUT	Bacteroidetes	Prevotellaceae	Prevotellaceae_UCG-003	0.00656837204146112	523	4.74110948485914
20250213_NGI101	ANIMAL	ASV_329	77	AUT	Bacteroidetes	Prevotellaceae	NA	0.00213402804722576	523	4.74110948485914
20250213_NGI101	ANIMAL	ASV_394	37	AUT	Bacteroidetes	Prevotellaceae	NA	0.00102544204866693	523	4.74110948485914
20250213_NGI101	ANIMAL	ASV_46	11	AUT	Bacteroidetes	Porphyromonadaceae	Porphyromonas	0.00030486114960368	523	4.74110948485914
20250213_NGI101	ANIMAL	ASV_417	111	AUT	Bacteroidetes	Tannerellaceae	Parabacteroides	0.00307632614600078	523	4.74110948485914
20250213_NGI101	ANIMAL	ASV_723	29	AUT	Bacteroidetes	Bacteroidales_RF16_group	NA	0.000803724848955158	523	4.74110948485914
20250213_NGI101	ANIMAL	ASV_832	56	AUT	Bacteroidetes	p-251-o5	NA	0.00155202039798237	523	4.74110948485914
20250213_NGI101	ANIMAL	ASV_251	117	AUT	Bacteroidetes	NA	NA	0.0032426140457846	523	4.74110948485914
20250213_NGI101	ANIMAL	ASV_1044	65	AUT	Bacteroidetes	NA	NA	0.00180145224765811	523	4.74110948485914
20250213_NGI101	ANIMAL	ASV_413	24	AUT	Bacteroidetes	NA	NA	0.000665151599135303	523	4.74110948485914
20250213_NGI101	ANIMAL	ASV_160	46	AUT	Bacteroidetes	NA	NA	0.00127487389834266	523	4.74110948485914
20250213_NGI101	ANIMAL	ASV_1123	10	AUT	Bacteroidetes	NA	NA	0.00027714649963971	523	4.74110948485914
20250213_NGI101	ANIMAL	ASV_1190	190	AUT	Bacteroidetes	NA	NA	0.00526578349315448	523	4.74110948485914
20250213_NGI101	ANIMAL	ASV_1059	48	AUT	Bacteroidetes	NA	NA	0.00133030319827061	523	4.74110948485914
20250213_NGI101	ANIMAL	ASV_614	53	AUT	Bacteroidetes	NA	NA	0.00146887644809046	523	4.74110948485914
20250213_NGI101	ANIMAL	ASV_1418	138	AUT	Bacteroidetes	NA	NA	0.00382462169502799	523	4.74110948485914
20250213_NGI101	ANIMAL	ASV_382	24	AUT	Bacteroidetes	NA	NA	0.000665151599135303	523	4.74110948485914
20250213_NGI101	ANIMAL	ASV_400	120	AUT	Bacteroidetes	NA	NA	0.00332575799567651	523	4.74110948485914
20250213_NGI101	ANIMAL	ASV_734	25	AUT	Bacteroidetes	Bacteroidales_RF16_group	NA	0.000692866249099274	523	4.74110948485914
20250213_NGI101	ANIMAL	ASV_1170	9	AUT	Bacteroidetes	Rikenellaceae	Alistipes	0.000249431849675739	523	4.74110948485914
20250213_NGI101	ANIMAL	ASV_839	35	AUT	Bacteroidetes	Rikenellaceae	Alistipes	0.000970012748738983	523	4.74110948485914
20250213_NGI101	ANIMAL	ASV_594	112	AUT	Bacteroidetes	Muribaculaceae	NA	0.00310404079596475	523	4.74110948485914
20250213_NGI101	ANIMAL	ASV_32	24	AUT	Bacteroidetes	Prevotellaceae	Prevotellaceae_UCG-004	0.000665151599135303	523	4.74110948485914
20250213_NGI101	ANIMAL	ASV_80	171	AUT	Bacteroidetes	Prevotellaceae	Prevotellaceae_UCG-001	0.00473920514383903	523	4.74110948485914
20250213_NGI101	ANIMAL	ASV_915	41	AUT	Bacteroidetes	Prevotellaceae	Prevotellaceae_UCG-001	0.00113630064852281	523	4.74110948485914
20250213_NGI101	ANIMAL	ASV_744	99	AUT	Bacteroidetes	Bacteroidales_RF16_group	NA	0.00274375034643312	523	4.74110948485914
20250213_NGI101	ANIMAL	ASV_877	102	AUT	Bacteroidetes	Bacteroidales_RF16_group	NA	0.00282689429632504	523	4.74110948485914
20250213_NGI101	ANIMAL	ASV_2	6	AUT	Bacteroidetes	Porphyromonadaceae	NA	0.000166287899783826	523	4.74110948485914
20250213_NGI101	ANIMAL	ASV_260	116	AUT	Bacteroidetes	Prevotellaceae	Prevotellaceae_UCG-003	0.00321489939582063	523	4.74110948485914
20250213_NGI101	ANIMAL	ASV_157	142	AUT	Bacteroidetes	Prevotellaceae	Prevotellaceae_UCG-003	0.00393548029488388	523	4.74110948485914
20250213_NGI101	ANIMAL	ASV_591	16	AUT	Bacteroidetes	Prevotellaceae	Prevotellaceae_UCG-004	0.000443434399423535	523	4.74110948485914
20250213_NGI101	ANIMAL	ASV_1357	28	AUT	Bacteroidetes	Rikenellaceae	Rikenellaceae_RC9_gut_group	0.000776010198991187	523	4.74110948485914
20250213_NGI101	ANIMAL	ASV_1203	40	AUT	Bacteroidetes	Rikenellaceae	Rikenellaceae_RC9_gut_group	0.00110858599855884	523	4.74110948485914
20250213_NGI101	ANIMAL	ASV_502	93	AUT	Bacteroidetes	Rikenellaceae	Rikenellaceae_RC9_gut_group	0.0025774624466493	523	4.74110948485914
20250213_NGI101	ANIMAL	ASV_726	13	AUT	Bacteroidetes	Rikenellaceae	Rikenellaceae_RC9_gut_group	0.000360290449531622	523	4.74110948485914
20250213_NGI101	ANIMAL	ASV_808	31	AUT	Bacteroidetes	Rikenellaceae	Rikenellaceae_RC9_gut_group	0.0008591541488831	523	4.74110948485914
20250213_NGI101	ANIMAL	ASV_1116	23	AUT	Bacteroidetes	Bacteroidaceae	Bacteroides	0.000637436949171332	523	4.74110948485914
20250213_NGI101	ANIMAL	ASV_532	62	AUT	Bacteroidetes	Bacteroidaceae	Bacteroides	0.0017183082977662	523	4.74110948485914
20250213_NGI101	ANIMAL	ASV_635	26	AUT	Bacteroidetes	Bacteroidaceae	Bacteroides	0.000720580899063245	523	4.74110948485914
20250213_NGI101	ANIMAL	ASV_1151	13	AUT	Bacteroidetes	Bacteroidaceae	Bacteroides	0.000360290449531622	523	4.74110948485914
20250213_NGI101	ANIMAL	ASV_767	17	AUT	Bacteroidetes	Bacteroidaceae	Bacteroides	0.000471149049387506	523	4.74110948485914
20250213_NGI101	ANIMAL	ASV_198	113	AUT	Bacteroidetes	Bacteroidaceae	Bacteroides	0.00313175544592872	523	4.74110948485914
20250213_NGI101	ANIMAL	ASV_582	30	AUT	Bacteroidetes	Bacteroidaceae	Bacteroides	0.000831439498919129	523	4.74110948485914
20250213_NGI101	ANIMAL	ASV_693	15	AUT	Bacteroidetes	Bacteroidaceae	Bacteroides	0.000415719749459564	523	4.74110948485914
20250213_NGI101	ANIMAL	ASV_636	12	AUT	Bacteroidetes	Bacteroidaceae	Bacteroides	0.000332575799567651	523	4.74110948485914
20250213_NGI101	ANIMAL	ASV_1366	16	AUT	Bacteroidetes	Bacteroidaceae	Bacteroides	0.000443434399423535	523	4.74110948485914
20250213_NGI101	ANIMAL	ASV_392	35	AUT	Bacteroidetes	Bacteroidaceae	Bacteroides	0.000970012748738983	523	4.74110948485914
20250213_NGI101	ANIMAL	ASV_161	113	AUT	Bacteroidetes	Bacteroidaceae	Bacteroides	0.00313175544592872	523	4.74110948485914
20250213_NGI101	ANIMAL	ASV_179	35	AUT	Bacteroidetes	Bacteroidaceae	Bacteroides	0.000970012748738983	523	4.74110948485914
20250213_NGI101	ANIMAL	ASV_1218	11	AUT	Bacteroidetes	Bacteroidaceae	Bacteroides	0.00030486114960368	523	4.74110948485914
20250213_NGI101	ANIMAL	ASV_805	14	AUT	Bacteroidetes	Bacteroidaceae	Bacteroides	0.000388005099495593	523	4.74110948485914
20250213_NGI101	ANIMAL	ASV_313	68	AUT	Bacteroidetes	Bacteroidaceae	Bacteroides	0.00188459619755003	523	4.74110948485914
20250213_NGI101	ANIMAL	ASV_558	9	AUT	Bacteroidetes	Bacteroidaceae	Bacteroides	0.000249431849675739	523	4.74110948485914
20250213_NGI101	ANIMAL	ASV_208	103	AUT	Bacteroidetes	Bacteroidaceae	Bacteroides	0.00285460894628901	523	4.74110948485914
20250213_NGI101	ANIMAL	ASV_314	35	AUT	Bacteroidetes	Bacteroidaceae	Bacteroides	0.000970012748738983	523	4.74110948485914
20250213_NGI101	ANIMAL	ASV_14	512	AUT	Bacteroidetes	Bacteroidaceae	Bacteroides	0.0141899007815531	523	4.74110948485914
20250213_NGI101	ANIMAL	ASV_836	22	AUT	Bacteroidetes	Bacteroidaceae	Bacteroides	0.000609722299207361	523	4.74110948485914
20250213_NGI101	ANIMAL	ASV_1049	14	AUT	Bacteroidetes	Bacteroidaceae	Bacteroides	0.000388005099495593	523	4.74110948485914
20250213_NGI101	ANIMAL	ASV_554	39	AUT	Bacteroidetes	Bacteroidaceae	Bacteroides	0.00108087134859487	523	4.74110948485914
20250213_NGI101	ANIMAL	ASV_1253	28	AUT	Bacteroidetes	Bacteroidaceae	Bacteroides	0.000776010198991187	523	4.74110948485914
20250213_NGI101	ANIMAL	ASV_284	144	AUT	Bacteroidetes	Prevotellaceae	Prevotellaceae_UCG-003	0.00399090959481182	523	4.74110948485914
20250213_NGI101	ANIMAL	ASV_200	126	AUT	Bacteroidetes	Marinilabiliaceae	Geofilum	0.00349204589546034	523	4.74110948485914
20250213_NGI101	ANIMAL	ASV_22	32	AUT	Bacteroidetes	p-2534-18B5_gut_group	NA	0.000886868798847071	523	4.74110948485914
20250213_NGI101	ANIMAL	ASV_1300	122	AUT	Bacteroidetes	Bacteroidaceae	Bacteroides	0.00338118729560446	523	4.74110948485914
20250213_NGI101	ANIMAL	ASV_809	41	AUT	Bacteroidetes	Rikenellaceae	Rikenellaceae_RC9_gut_group	0.00113630064852281	523	4.74110948485914
20250213_NGI101	ANIMAL	ASV_842	21	AUT	Bacteroidetes	Rikenellaceae	Rikenellaceae_RC9_gut_group	0.00058200764924339	523	4.74110948485914
20250213_NGI101	ANIMAL	ASV_1165	7	AUT	Bacteroidetes	Rikenellaceae	Rikenellaceae_RC9_gut_group	0.000194002549747797	523	4.74110948485914
20250213_NGI101	ANIMAL	ASV_938	18	AUT	Bacteroidetes	Rikenellaceae	Rikenellaceae_RC9_gut_group	0.000498863699351477	523	4.74110948485914
20250213_NGI101	ANIMAL	ASV_1508	11	AUT	Bacteroidetes	Rikenellaceae	Rikenellaceae_RC9_gut_group	0.00030486114960368	523	4.74110948485914
20250213_NGI101	ANIMAL	ASV_375	57	AUT	Bacteroidetes	Rikenellaceae	Rikenellaceae_RC9_gut_group	0.00157973504794634	523	4.74110948485914
20250213_NGI101	ANIMAL	ASV_1336	87	AUT	Bacteroidetes	Rikenellaceae	Rikenellaceae_RC9_gut_group	0.00241117454686547	523	4.74110948485914
20250213_NGI101	ANIMAL	ASV_139	26	AUT	Bacteroidetes	Rikenellaceae	Rikenellaceae_RC9_gut_group	0.000720580899063245	523	4.74110948485914
20250213_NGI101	ANIMAL	ASV_763	22	AUT	Bacteroidetes	Rikenellaceae	Rikenellaceae_RC9_gut_group	0.000609722299207361	523	4.74110948485914
20250213_NGI101	ANIMAL	ASV_1186	93	AUT	Bacteroidetes	Rikenellaceae	Rikenellaceae_RC9_gut_group	0.0025774624466493	523	4.74110948485914
20250213_NGI101	ANIMAL	ASV_1122	30	AUT	Bacteroidetes	Rikenellaceae	Rikenellaceae_RC9_gut_group	0.000831439498919129	523	4.74110948485914
20250213_NGI101	ANIMAL	ASV_23	2	AUT	Firmicutes	Acidaminococcaceae	Succiniclasticum	5.54292999279419e-05	523	4.74110948485914
20250213_NGI101	ANIMAL	ASV_649	101	AUT	Firmicutes	Peptococcaceae	NA	0.00279917964636107	523	4.74110948485914
20250213_NGI101	ANIMAL	ASV_192	37	AUT	Firmicutes	Peptococcaceae	NA	0.00102544204866693	523	4.74110948485914
20250213_NGI101	ANIMAL	ASV_422	43	AUT	Firmicutes	Acidaminococcaceae	Phascolarctobacterium	0.00119172994845075	523	4.74110948485914
20250213_NGI101	ANIMAL	ASV_40	224	AUT	Firmicutes	Acidaminococcaceae	Phascolarctobacterium	0.00620808159192949	523	4.74110948485914
20250213_NGI101	ANIMAL	ASV_611	30	AUT	Firmicutes	Acidaminococcaceae	Phascolarctobacterium	0.000831439498919129	523	4.74110948485914
20250213_NGI101	ANIMAL	ASV_124	124	AUT	Firmicutes	Acidaminococcaceae	Phascolarctobacterium	0.0034366165955324	523	4.74110948485914
20250213_NGI101	ANIMAL	ASV_762	16	AUT	Firmicutes	Acidaminococcaceae	Phascolarctobacterium	0.000443434399423535	523	4.74110948485914
20250213_NGI101	ANIMAL	ASV_783	256	AUT	Firmicutes	Veillonellaceae	Anaerovibrio	0.00709495039077656	523	4.74110948485914
20250213_NGI101	ANIMAL	ASV_860	28	AUT	Spirochaetes	Spirochaetaceae	GWE2-31-10	0.000776010198991187	523	4.74110948485914
20250213_NGI101	ANIMAL	ASV_120	64	AUT	Spirochaetes	Spirochaetaceae	GWE2-31-10	0.00177373759769414	523	4.74110948485914
20250213_NGI101	ANIMAL	ASV_328	25	AUT	Firmicutes	Erysipelotrichaceae	Turicibacter	0.000692866249099274	523	4.74110948485914
20250213_NGI101	ANIMAL	ASV_432	49	AUT	Proteobacteria	NA	NA	0.00135801784823458	523	4.74110948485914
20250213_NGI101	ANIMAL	ASV_1293	12	AUT	Firmicutes	NA	NA	0.000332575799567651	523	4.74110948485914
20250213_NGI101	ANIMAL	ASV_281	18	AUT	Patescibacteria	Saccharimonadaceae	Candidatus_Saccharimonas	0.000498863699351477	523	4.74110948485914
20250213_NGI101	ANIMAL	ASV_447	18	AUT	Cyanobacteria	NA	NA	0.000498863699351477	523	4.74110948485914
20250213_NGI101	ANIMAL	ASV_470	22	AUT	Tenericutes	NA	NA	0.000609722299207361	523	4.74110948485914
20250213_NGI101	ANIMAL	ASV_1296	7	AUT	Firmicutes	Erysipelotrichaceae	NA	0.000194002549747797	523	4.74110948485914
20250213_NGI101	ANIMAL	ASV_1011	22	AUT	Firmicutes	Erysipelotrichaceae	NA	0.000609722299207361	523	4.74110948485914
20250213_NGI101	ANIMAL	ASV_870	11	AUT	Tenericutes	NA	NA	0.00030486114960368	523	4.74110948485914
20250213_NGI101	ANIMAL	ASV_257	3	AUT	Firmicutes	Family_XI	Murdochiella	8.31439498919129e-05	523	4.74110948485914
20250213_NGI101	ANIMAL	ASV_137	4	AUT	Firmicutes	Family_XI	Murdochiella	0.000110858599855884	523	4.74110948485914
20250213_NGI101	ANIMAL	ASV_43	8	AUT	Firmicutes	Family_XI	Murdochiella	0.000221717199711768	523	4.74110948485914
20250213_NGI101	ANIMAL	ASV_1388	12	AUT	Elusimicrobia	Elusimicrobiaceae	Elusimicrobium	0.000332575799567651	523	4.74110948485914
20250213_NGI101	ANIMAL	ASV_546	29	AUT	Proteobacteria	Burkholderiaceae	Parasutterella	0.000803724848955158	523	4.74110948485914
20250213_NGI101	ANIMAL	ASV_407	54	AUT	Firmicutes	Ruminococcaceae	NA	0.00149659109805443	523	4.74110948485914
20250213_NGI101	ANIMAL	ASV_979	79	AUT	Firmicutes	Ruminococcaceae	NA	0.00218945734715371	523	4.74110948485914
20250213_NGI101	ANIMAL	ASV_119	26	AUT	Firmicutes	Ruminococcaceae	NA	0.000720580899063245	523	4.74110948485914
20250213_NGI101	ANIMAL	ASV_96	274	AUT	Firmicutes	Ruminococcaceae	NA	0.00759381409012804	523	4.74110948485914
20250213_NGI101	ANIMAL	ASV_834	26	AUT	Firmicutes	Ruminococcaceae	NA	0.000720580899063245	523	4.74110948485914
20250213_NGI101	ANIMAL	ASV_822	40	AUT	Firmicutes	Ruminococcaceae	NA	0.00110858599855884	523	4.74110948485914
20250213_NGI101	ANIMAL	ASV_1144	6	AUT	Firmicutes	Ruminococcaceae	NA	0.000166287899783826	523	4.74110948485914
20250213_NGI101	ANIMAL	ASV_78	120	AUT	Firmicutes	Ruminococcaceae	Candidatus_Soleaferrea	0.00332575799567651	523	4.74110948485914
20250213_NGI101	ANIMAL	ASV_292	79	AUT	Firmicutes	Ruminococcaceae	Candidatus_Soleaferrea	0.00218945734715371	523	4.74110948485914
20250213_NGI101	ANIMAL	ASV_952	23	AUT	Firmicutes	Ruminococcaceae	NA	0.000637436949171332	523	4.74110948485914
20250213_NGI101	ANIMAL	ASV_853	20	AUT	Firmicutes	Ruminococcaceae	NA	0.000554292999279419	523	4.74110948485914
20250213_NGI101	ANIMAL	ASV_1239	15	AUT	Firmicutes	Ruminococcaceae	NA	0.000415719749459564	523	4.74110948485914
20250213_NGI101	ANIMAL	ASV_846	29	AUT	Firmicutes	Ruminococcaceae	NA	0.000803724848955158	523	4.74110948485914
20250213_NGI101	ANIMAL	ASV_278	19	AUT	Firmicutes	Ruminococcaceae	NA	0.000526578349315448	523	4.74110948485914
20250213_NGI101	ANIMAL	ASV_942	159	AUT	Firmicutes	Ruminococcaceae	NA	0.00440662934427138	523	4.74110948485914
20250213_NGI101	ANIMAL	ASV_183	82	AUT	Firmicutes	Ruminococcaceae	NA	0.00227260129704562	523	4.74110948485914
20250213_NGI101	ANIMAL	ASV_679	26	AUT	Firmicutes	Ruminococcaceae	Ruminococcaceae_UCG-013	0.000720580899063245	523	4.74110948485914
20250213_NGI101	ANIMAL	ASV_718	15	AUT	Firmicutes	Ruminococcaceae	Candidatus_Soleaferrea	0.000415719749459564	523	4.74110948485914
20250213_NGI101	ANIMAL	ASV_305	88	AUT	Firmicutes	Ruminococcaceae	Negativibacillus	0.00243888919682944	523	4.74110948485914
20250213_NGI101	ANIMAL	ASV_1196	24	AUT	Firmicutes	Ruminococcaceae	Angelakisella	0.000665151599135303	523	4.74110948485914
20250213_NGI101	ANIMAL	ASV_509	50	AUT	Firmicutes	Ruminococcaceae	Ruminococcus_1	0.00138573249819855	523	4.74110948485914
20250213_NGI101	ANIMAL	ASV_1216	20	AUT	Firmicutes	Ruminococcaceae	Ruminococcaceae_UCG-013	0.000554292999279419	523	4.74110948485914
20250213_NGI101	ANIMAL	ASV_1180	23	AUT	Firmicutes	Ruminococcaceae	Ruminococcus_2	0.000637436949171332	523	4.74110948485914
20250213_NGI101	ANIMAL	ASV_563	38	AUT	Firmicutes	Ruminococcaceae	Ruminococcaceae_UCG-013	0.0010531566986309	523	4.74110948485914
20250213_NGI101	ANIMAL	ASV_336	23	AUT	Firmicutes	Ruminococcaceae	Ruminococcaceae_UCG-013	0.000637436949171332	523	4.74110948485914
20250213_NGI101	ANIMAL	ASV_202	82	AUT	Firmicutes	Ruminococcaceae	Ruminococcus_1	0.00227260129704562	523	4.74110948485914
20250213_NGI101	ANIMAL	ASV_539	32	AUT	Firmicutes	Ruminococcaceae	Ruminococcaceae_UCG-013	0.000886868798847071	523	4.74110948485914
20250213_NGI101	ANIMAL	ASV_993	10	AUT	Firmicutes	Ruminococcaceae	Ruminococcaceae_UCG-013	0.00027714649963971	523	4.74110948485914
20250213_NGI101	ANIMAL	ASV_58	97	AUT	Firmicutes	Lachnospiraceae	Lachnoclostridium_10	0.00268832104650518	523	4.74110948485914
20250213_NGI101	ANIMAL	ASV_1519	8	AUT	Firmicutes	Ruminococcaceae	Ruminiclostridium_6	0.000221717199711768	523	4.74110948485914
20250213_NGI102	ANIMAL	ASV_344	10	AUT	Spirochaetes	Spirochaetaceae	Treponema_2	0.000225550342836521	726	4.05945376849299
20250213_NGI102	ANIMAL	ASV_705	48	AUT	Spirochaetes	Spirochaetaceae	Treponema_2	0.0010826416456153	726	4.05945376849299
20250213_NGI102	ANIMAL	ASV_121	17	AUT	Spirochaetes	Spirochaetaceae	Treponema_2	0.000383435582822086	726	4.05945376849299
20250213_NGI102	ANIMAL	ASV_156	126	AUT	Spirochaetes	Spirochaetaceae	Treponema_2	0.00284193431974017	726	4.05945376849299
20250213_NGI102	ANIMAL	ASV_219	27	AUT	Spirochaetes	Spirochaetaceae	Treponema_2	0.000608985925658607	726	4.05945376849299
20250213_NGI102	ANIMAL	ASV_134	240	AUT	Spirochaetes	Spirochaetaceae	Treponema_2	0.00541320822807651	726	4.05945376849299
20250213_NGI102	ANIMAL	ASV_72	83	AUT	Spirochaetes	Spirochaetaceae	Treponema_2	0.00187206784554313	726	4.05945376849299
20250213_NGI102	ANIMAL	ASV_570	33	AUT	Spirochaetes	Spirochaetaceae	Treponema_2	0.00074431613136052	726	4.05945376849299
20250213_NGI102	ANIMAL	ASV_3	137	AUT	Spirochaetes	Spirochaetaceae	Treponema_2	0.00309003969686034	726	4.05945376849299
20250213_NGI102	ANIMAL	ASV_45	65	AUT	Spirochaetes	Spirochaetaceae	Treponema_2	0.00146607722843739	726	4.05945376849299
20250213_NGI102	ANIMAL	ASV_114	193	AUT	Spirochaetes	Spirochaetaceae	Treponema_2	0.00435312161674486	726	4.05945376849299
20250213_NGI102	ANIMAL	ASV_1014	46	AUT	Spirochaetes	Spirochaetaceae	Treponema_2	0.001037531577048	726	4.05945376849299
20250213_NGI102	ANIMAL	ASV_234	50	AUT	Spirochaetes	Spirochaetaceae	Treponema_2	0.00112775171418261	726	4.05945376849299
20250213_NGI102	ANIMAL	ASV_246	32	AUT	Spirochaetes	Spirochaetaceae	Treponema_2	0.000721761097076868	726	4.05945376849299
20250213_NGI102	ANIMAL	ASV_105	60	AUT	Spirochaetes	Spirochaetaceae	Treponema_2	0.00135330205701913	726	4.05945376849299
20250213_NGI102	ANIMAL	ASV_162	10	AUT	Spirochaetes	Spirochaetaceae	Treponema_2	0.000225550342836521	726	4.05945376849299
20250213_NGI102	ANIMAL	ASV_95	115	AUT	Spirochaetes	Spirochaetaceae	Treponema_2	0.00259382894261999	726	4.05945376849299
20250213_NGI102	ANIMAL	ASV_19	418	AUT	Spirochaetes	Spirochaetaceae	Treponema_2	0.00942800433056658	726	4.05945376849299
20250213_NGI102	ANIMAL	ASV_130	132	AUT	Spirochaetes	Spirochaetaceae	Treponema_2	0.00297726452544208	726	4.05945376849299
20250213_NGI102	ANIMAL	ASV_419	74	AUT	Spirochaetes	Spirochaetaceae	Treponema_2	0.00166907253699026	726	4.05945376849299
20250213_NGI102	ANIMAL	ASV_123	73	AUT	Verrucomicrobia	Akkermansiaceae	Akkermansia	0.0016465175027066	726	4.05945376849299
20250213_NGI102	ANIMAL	ASV_126	105	AUT	Verrucomicrobia	Akkermansiaceae	Akkermansia	0.00236827859978347	726	4.05945376849299
20250213_NGI102	ANIMAL	ASV_645	35	AUT	Verrucomicrobia	Akkermansiaceae	Akkermansia	0.000789426199927824	726	4.05945376849299
20250213_NGI102	ANIMAL	ASV_311	74	AUT	Verrucomicrobia	Akkermansiaceae	Akkermansia	0.00166907253699026	726	4.05945376849299
20250213_NGI102	ANIMAL	ASV_580	35	AUT	Verrucomicrobia	Akkermansiaceae	Akkermansia	0.000789426199927824	726	4.05945376849299
20250213_NGI102	ANIMAL	ASV_1496	37	AUT	Verrucomicrobia	Akkermansiaceae	Akkermansia	0.000834536268495128	726	4.05945376849299
20250213_NGI102	ANIMAL	ASV_819	121	AUT	Verrucomicrobia	Akkermansiaceae	Akkermansia	0.00272915914832191	726	4.05945376849299
20250213_NGI102	ANIMAL	ASV_259	53	AUT	Verrucomicrobia	Akkermansiaceae	Akkermansia	0.00119541681703356	726	4.05945376849299
20250213_NGI102	ANIMAL	ASV_81	106	AUT	Verrucomicrobia	Akkermansiaceae	Akkermansia	0.00239083363406712	726	4.05945376849299
20250213_NGI102	ANIMAL	ASV_131	74	AUT	Verrucomicrobia	Akkermansiaceae	Akkermansia	0.00166907253699026	726	4.05945376849299
20250213_NGI102	ANIMAL	ASV_391	40	AUT	Verrucomicrobia	Akkermansiaceae	Akkermansia	0.000902201371346084	726	4.05945376849299
20250213_NGI102	ANIMAL	ASV_71	108	AUT	Verrucomicrobia	Akkermansiaceae	Akkermansia	0.00243594370263443	726	4.05945376849299
20250213_NGI102	ANIMAL	ASV_15	255	AUT	Verrucomicrobia	Akkermansiaceae	Akkermansia	0.00575153374233129	726	4.05945376849299
20250213_NGI102	ANIMAL	ASV_586	61	AUT	Verrucomicrobia	Akkermansiaceae	Akkermansia	0.00137585709130278	726	4.05945376849299
20250213_NGI102	ANIMAL	ASV_476	34	AUT	Verrucomicrobia	Akkermansiaceae	Akkermansia	0.000766871165644172	726	4.05945376849299
20250213_NGI102	ANIMAL	ASV_298	45	AUT	Verrucomicrobia	Akkermansiaceae	Akkermansia	0.00101497654276435	726	4.05945376849299
20250213_NGI102	ANIMAL	ASV_309	105	AUT	Verrucomicrobia	Akkermansiaceae	Akkermansia	0.00236827859978347	726	4.05945376849299
20250213_NGI102	ANIMAL	ASV_304	96	AUT	Verrucomicrobia	Akkermansiaceae	Akkermansia	0.0021652832912306	726	4.05945376849299
20250213_NGI102	ANIMAL	ASV_528	109	AUT	Verrucomicrobia	Akkermansiaceae	Akkermansia	0.00245849873691808	726	4.05945376849299
20250213_NGI102	ANIMAL	ASV_1252	39	AUT	Verrucomicrobia	Akkermansiaceae	Akkermansia	0.000879646337062432	726	4.05945376849299
20250213_NGI102	ANIMAL	ASV_140	197	AUT	Verrucomicrobia	Akkermansiaceae	Akkermansia	0.00444334175387947	726	4.05945376849299
20250213_NGI102	ANIMAL	ASV_1522	4	AUT	Lentisphaerae	Oligosphaeraceae	horsej-a03	9.02201371346084e-05	726	4.05945376849299
20250213_NGI102	ANIMAL	ASV_1131	18	AUT	Lentisphaerae	Oligosphaeraceae	horsej-a03	0.000405990617105738	726	4.05945376849299
20250213_NGI102	ANIMAL	ASV_30	135	AUT	Kiritimatiellaeota	NA	NA	0.00304492962829303	726	4.05945376849299
20250213_NGI102	ANIMAL	ASV_163	98	AUT	Kiritimatiellaeota	NA	NA	0.00221039335979791	726	4.05945376849299
20250213_NGI102	ANIMAL	ASV_79	91	AUT	Kiritimatiellaeota	NA	NA	0.00205250811981234	726	4.05945376849299
20250213_NGI102	ANIMAL	ASV_936	33	AUT	Kiritimatiellaeota	NA	NA	0.00074431613136052	726	4.05945376849299
20250213_NGI102	ANIMAL	ASV_342	44	AUT	Kiritimatiellaeota	NA	NA	0.000992421508480693	726	4.05945376849299
20250213_NGI102	ANIMAL	ASV_682	20	AUT	Kiritimatiellaeota	NA	NA	0.000451100685673042	726	4.05945376849299
20250213_NGI102	ANIMAL	ASV_239	17	AUT	Kiritimatiellaeota	NA	NA	0.000383435582822086	726	4.05945376849299
20250213_NGI102	ANIMAL	ASV_815	17	AUT	Kiritimatiellaeota	NA	NA	0.000383435582822086	726	4.05945376849299
20250213_NGI102	ANIMAL	ASV_890	85	AUT	Kiritimatiellaeota	NA	NA	0.00191717791411043	726	4.05945376849299
20250213_NGI102	ANIMAL	ASV_74	120	AUT	Kiritimatiellaeota	NA	NA	0.00270660411403825	726	4.05945376849299
20250213_NGI102	ANIMAL	ASV_1241	6	AUT	Kiritimatiellaeota	NA	NA	0.000135330205701913	726	4.05945376849299
20250213_NGI102	ANIMAL	ASV_1350	33	AUT	Kiritimatiellaeota	NA	NA	0.00074431613136052	726	4.05945376849299
20250213_NGI102	ANIMAL	ASV_861	24	AUT	Kiritimatiellaeota	NA	NA	0.000541320822807651	726	4.05945376849299
20250213_NGI102	ANIMAL	ASV_214	28	AUT	Kiritimatiellaeota	NA	NA	0.000631540959942259	726	4.05945376849299
20250213_NGI102	ANIMAL	ASV_787	24	AUT	Kiritimatiellaeota	NA	NA	0.000541320822807651	726	4.05945376849299
20250213_NGI102	ANIMAL	ASV_481	26	AUT	Kiritimatiellaeota	NA	NA	0.000586430891374955	726	4.05945376849299
20250213_NGI102	ANIMAL	ASV_724	7	AUT	Kiritimatiellaeota	NA	NA	0.000157885239985565	726	4.05945376849299
20250213_NGI102	ANIMAL	ASV_656	8	AUT	Kiritimatiellaeota	NA	NA	0.000180440274269217	726	4.05945376849299
20250213_NGI102	ANIMAL	ASV_535	32	AUT	Euryarchaeota	Methanocorpusculaceae	Methanocorpusculum	0.000721761097076868	726	4.05945376849299
20250213_NGI102	ANIMAL	ASV_228	85	AUT	Firmicutes	Ruminococcaceae	Ruminococcaceae_UCG-005	0.00191717791411043	726	4.05945376849299
20250213_NGI102	ANIMAL	ASV_1262	14	AUT	Firmicutes	Ruminococcaceae	NA	0.00031577047997113	726	4.05945376849299
20250213_NGI102	ANIMAL	ASV_491	38	AUT	Firmicutes	Ruminococcaceae	Ruminococcaceae_NK4A214_group	0.00085709130277878	726	4.05945376849299
20250213_NGI102	ANIMAL	ASV_743	26	AUT	Patescibacteria	NA	NA	0.000586430891374955	726	4.05945376849299
20250213_NGI102	ANIMAL	ASV_902	13	AUT	Tenericutes	NA	NA	0.000293215445687477	726	4.05945376849299
20250213_NGI102	ANIMAL	ASV_937	15	AUT	Tenericutes	NA	NA	0.000338325514254782	726	4.05945376849299
20250213_NGI102	ANIMAL	ASV_8	32	AUT	Actinobacteria	Actinomycetaceae	NA	0.000721761097076868	726	4.05945376849299
20250213_NGI102	ANIMAL	ASV_17	16	AUT	Actinobacteria	Actinomycetaceae	NA	0.000360880548538434	726	4.05945376849299
20250213_NGI102	ANIMAL	ASV_85	423	AUT	Proteobacteria	Succinivibrionaceae	Succinivibrio	0.00954077950198484	726	4.05945376849299
20250213_NGI102	ANIMAL	ASV_268	7	AUT	Firmicutes	Family_XI	Ezakiella	0.000157885239985565	726	4.05945376849299
20250213_NGI102	ANIMAL	ASV_753	24	AUT	Firmicutes	Ruminococcaceae	Pygmaiobacter	0.000541320822807651	726	4.05945376849299
20250213_NGI102	ANIMAL	ASV_1332	19	AUT	Firmicutes	Ruminococcaceae	NA	0.00042854565138939	726	4.05945376849299
20250213_NGI102	ANIMAL	ASV_104	33	AUT	Firmicutes	Ruminococcaceae	Ruminococcaceae_UCG-014	0.00074431613136052	726	4.05945376849299
20250213_NGI102	ANIMAL	ASV_1041	45	AUT	Firmicutes	Ruminococcaceae	Ruminococcaceae_UCG-014	0.00101497654276435	726	4.05945376849299
20250213_NGI102	ANIMAL	ASV_1389	46	AUT	Firmicutes	Ruminococcaceae	Ruminococcaceae_UCG-014	0.001037531577048	726	4.05945376849299
20250213_NGI102	ANIMAL	ASV_372	32	AUT	Firmicutes	Family_XIII	Family_XIII_AD3011_group	0.000721761097076868	726	4.05945376849299
20250213_NGI102	ANIMAL	ASV_536	34	AUT	Firmicutes	Family_XIII	Family_XIII_AD3011_group	0.000766871165644172	726	4.05945376849299
20250213_NGI102	ANIMAL	ASV_865	17	AUT	Firmicutes	Family_XIII	Family_XIII_AD3011_group	0.000383435582822086	726	4.05945376849299
20250213_NGI102	ANIMAL	ASV_215	55	AUT	Firmicutes	Family_XIII	Family_XIII_AD3011_group	0.00124052688560087	726	4.05945376849299
20250213_NGI102	ANIMAL	ASV_1100	30	AUT	Firmicutes	Family_XIII	Family_XIII_AD3011_group	0.000676651028509563	726	4.05945376849299
20250213_NGI102	ANIMAL	ASV_898	17	AUT	Firmicutes	Peptostreptococcaceae	Paeniclostridium	0.000383435582822086	726	4.05945376849299
20250213_NGI102	ANIMAL	ASV_203	57	AUT	Firmicutes	Peptostreptococcaceae	Romboutsia	0.00128563695416817	726	4.05945376849299
20250213_NGI102	ANIMAL	ASV_323	29	AUT	Firmicutes	Peptostreptococcaceae	NA	0.000654095994225911	726	4.05945376849299
20250213_NGI102	ANIMAL	ASV_567	24	AUT	Firmicutes	Ruminococcaceae	NA	0.000541320822807651	726	4.05945376849299
20250213_NGI102	ANIMAL	ASV_390	35	AUT	Firmicutes	Ruminococcaceae	NA	0.000789426199927824	726	4.05945376849299
20250213_NGI102	ANIMAL	ASV_647	49	AUT	Firmicutes	Ruminococcaceae	NA	0.00110519667989895	726	4.05945376849299
20250213_NGI102	ANIMAL	ASV_660	15	AUT	Firmicutes	Ruminococcaceae	NA	0.000338325514254782	726	4.05945376849299
20250213_NGI102	ANIMAL	ASV_969	52	AUT	Firmicutes	Ruminococcaceae	NA	0.00117286178274991	726	4.05945376849299
20250213_NGI102	ANIMAL	ASV_224	63	AUT	Firmicutes	Ruminococcaceae	NA	0.00142096715987008	726	4.05945376849299
20250213_NGI102	ANIMAL	ASV_111	65	AUT	Firmicutes	Ruminococcaceae	NA	0.00146607722843739	726	4.05945376849299
20250213_NGI102	ANIMAL	ASV_568	29	AUT	Firmicutes	Family_XIII	Family_XIII_AD3011_group	0.000654095994225911	726	4.05945376849299
20250213_NGI102	ANIMAL	ASV_232	27	AUT	Firmicutes	Ruminococcaceae	Ruminococcus_1	0.000608985925658607	726	4.05945376849299
20250213_NGI102	ANIMAL	ASV_774	25	AUT	Firmicutes	Lachnospiraceae	Coprococcus_3	0.000563875857091303	726	4.05945376849299
20250213_NGI102	ANIMAL	ASV_1138	36	AUT	Firmicutes	Lachnospiraceae	Agathobacter	0.000811981234211476	726	4.05945376849299
20250213_NGI102	ANIMAL	ASV_267	77	AUT	Firmicutes	Lachnospiraceae	Dorea	0.00173673763984121	726	4.05945376849299
20250213_NGI102	ANIMAL	ASV_1181	58	AUT	Firmicutes	Lachnospiraceae	Dorea	0.00130819198845182	726	4.05945376849299
20250213_NGI102	ANIMAL	ASV_708	8	AUT	Firmicutes	Lachnospiraceae	Lachnoclostridium	0.000180440274269217	726	4.05945376849299
20250213_NGI102	ANIMAL	ASV_201	159	AUT	Firmicutes	Lachnospiraceae	Agathobacter	0.00358625045110069	726	4.05945376849299
20250213_NGI102	ANIMAL	ASV_489	24	AUT	Firmicutes	Lachnospiraceae	Coprococcus_3	0.000541320822807651	726	4.05945376849299
20250213_NGI102	ANIMAL	ASV_895	16	AUT	Firmicutes	Lachnospiraceae	Coprococcus_3	0.000360880548538434	726	4.05945376849299
20250213_NGI102	ANIMAL	ASV_350	38	AUT	Firmicutes	Lachnospiraceae	Coprococcus_3	0.00085709130277878	726	4.05945376849299
20250213_NGI102	ANIMAL	ASV_949	22	AUT	Firmicutes	Lachnospiraceae	NA	0.000496210754240346	726	4.05945376849299
20250213_NGI102	ANIMAL	ASV_452	37	AUT	Firmicutes	Family_XIII	Anaerovorax	0.000834536268495128	726	4.05945376849299
20250213_NGI102	ANIMAL	ASV_272	50	AUT	Firmicutes	Ruminococcaceae	NA	0.00112775171418261	726	4.05945376849299
20250213_NGI102	ANIMAL	ASV_51	153	AUT	Firmicutes	Ruminococcaceae	NA	0.00345092024539877	726	4.05945376849299
20250213_NGI102	ANIMAL	ASV_494	39	AUT	Firmicutes	Ruminococcaceae	NA	0.000879646337062432	726	4.05945376849299
20250213_NGI102	ANIMAL	ASV_437	41	AUT	Firmicutes	Ruminococcaceae	NA	0.000924756405629737	726	4.05945376849299
20250213_NGI102	ANIMAL	ASV_41	253	AUT	Firmicutes	Ruminococcaceae	NA	0.00570642367376398	726	4.05945376849299
20250213_NGI102	ANIMAL	ASV_1109	20	AUT	Firmicutes	Family_XIII	Family_XIII_UCG-001	0.000451100685673042	726	4.05945376849299
20250213_NGI102	ANIMAL	ASV_20	57	AUT	Proteobacteria	Enterobacteriaceae	Escherichia/Shigella	0.00128563695416817	726	4.05945376849299
20250213_NGI102	ANIMAL	ASV_561	21	AUT	Firmicutes	Lachnospiraceae	Acetitomaculum	0.000473655719956694	726	4.05945376849299
20250213_NGI102	ANIMAL	ASV_1506	23	AUT	Firmicutes	Lachnospiraceae	Anaerosporobacter	0.000518765788523999	726	4.05945376849299
20250213_NGI102	ANIMAL	ASV_583	17	AUT	Actinobacteria	Bifidobacteriaceae	Bifidobacterium	0.000383435582822086	726	4.05945376849299
20250213_NGI102	ANIMAL	ASV_1377	7	AUT	Firmicutes	Ruminococcaceae	Ruminococcus_1	0.000157885239985565	726	4.05945376849299
20250213_NGI102	ANIMAL	ASV_287	52	AUT	Firmicutes	Ruminococcaceae	Ruminococcus_1	0.00117286178274991	726	4.05945376849299
20250213_NGI102	ANIMAL	ASV_1048	24	AUT	Firmicutes	Ruminococcaceae	Ruminococcus_1	0.000541320822807651	726	4.05945376849299
20250213_NGI102	ANIMAL	ASV_1146	5	AUT	Firmicutes	Ruminococcaceae	Ruminococcus_1	0.000112775171418261	726	4.05945376849299
20250213_NGI102	ANIMAL	ASV_794	17	AUT	Actinobacteria	Actinomycetaceae	Flaviflexus	0.000383435582822086	726	4.05945376849299
20250213_NGI102	ANIMAL	ASV_270	84	AUT	Firmicutes	Ruminococcaceae	NA	0.00189462287982678	726	4.05945376849299
20250213_NGI102	ANIMAL	ASV_1416	18	AUT	Firmicutes	Lachnospiraceae	Lachnospiraceae_UCG-010	0.000405990617105738	726	4.05945376849299
20250213_NGI102	ANIMAL	ASV_1408	8	AUT	Firmicutes	Ruminococcaceae	Ruminiclostridium_1	0.000180440274269217	726	4.05945376849299
20250213_NGI102	ANIMAL	ASV_444	44	AUT	Firmicutes	Lachnospiraceae	Tyzzerella	0.000992421508480693	726	4.05945376849299
20250213_NGI102	ANIMAL	ASV_99	120	AUT	Firmicutes	Lachnospiraceae	Tyzzerella	0.00270660411403825	726	4.05945376849299
20250213_NGI102	ANIMAL	ASV_1183	56	AUT	Firmicutes	Ruminococcaceae	Ruminiclostridium_1	0.00126308191988452	726	4.05945376849299
20250213_NGI102	ANIMAL	ASV_277	73	AUT	Firmicutes	Ruminococcaceae	Ruminiclostridium_1	0.0016465175027066	726	4.05945376849299
20250213_NGI102	ANIMAL	ASV_751	59	AUT	Firmicutes	Ruminococcaceae	Ruminiclostridium_1	0.00133074702273547	726	4.05945376849299
20250213_NGI102	ANIMAL	ASV_789	6	AUT	Firmicutes	Lachnospiraceae	NA	0.000135330205701913	726	4.05945376849299
20250213_NGI102	ANIMAL	ASV_1525	7	AUT	Firmicutes	Family_XIII	Anaerovorax	0.000157885239985565	726	4.05945376849299
20250213_NGI102	ANIMAL	ASV_920	50	AUT	Firmicutes	Ruminococcaceae	NA	0.00112775171418261	726	4.05945376849299
20250213_NGI102	ANIMAL	ASV_57	106	AUT	Firmicutes	Lachnospiraceae	NA	0.00239083363406712	726	4.05945376849299
20250213_NGI102	ANIMAL	ASV_1503	14	AUT	Firmicutes	Lachnospiraceae	NA	0.00031577047997113	726	4.05945376849299
20250213_NGI102	ANIMAL	ASV_716	46	AUT	Firmicutes	Lachnospiraceae	Lachnospiraceae_NK4A136_group	0.001037531577048	726	4.05945376849299
20250213_NGI102	ANIMAL	ASV_213	109	AUT	Firmicutes	Lachnospiraceae	NA	0.00245849873691808	726	4.05945376849299
20250213_NGI102	ANIMAL	ASV_488	45	AUT	Firmicutes	Lachnospiraceae	NA	0.00101497654276435	726	4.05945376849299
20250213_NGI102	ANIMAL	ASV_231	64	AUT	Firmicutes	Lachnospiraceae	NA	0.00144352219415374	726	4.05945376849299
20250213_NGI102	ANIMAL	ASV_676	31	AUT	Firmicutes	Lachnospiraceae	Lachnospiraceae_NK4B4_group	0.000699206062793215	726	4.05945376849299
20250213_NGI102	ANIMAL	ASV_1261	16	AUT	Firmicutes	Lachnospiraceae	NA	0.000360880548538434	726	4.05945376849299
20250213_NGI102	ANIMAL	ASV_1432	9	AUT	Firmicutes	Clostridiaceae_1	Clostridium_sensu_stricto_1	0.000202995308552869	726	4.05945376849299
20250213_NGI102	ANIMAL	ASV_820	24	AUT	Firmicutes	Lachnospiraceae	NA	0.000541320822807651	726	4.05945376849299
20250213_NGI102	ANIMAL	ASV_172	117	AUT	Firmicutes	NA	NA	0.0026389390111873	726	4.05945376849299
20250213_NGI102	ANIMAL	ASV_653	40	AUT	Firmicutes	NA	NA	0.000902201371346084	726	4.05945376849299
20250213_NGI102	ANIMAL	ASV_410	37	AUT	Firmicutes	Lachnospiraceae	NA	0.000834536268495128	726	4.05945376849299
20250213_NGI102	ANIMAL	ASV_144	67	AUT	Firmicutes	Ruminococcaceae	Ruminococcaceae_UCG-013	0.00151118729700469	726	4.05945376849299
20250213_NGI102	ANIMAL	ASV_6	21	AUT	Firmicutes	Lachnospiraceae	Lachnoclostridium	0.000473655719956694	726	4.05945376849299
20250213_NGI102	ANIMAL	ASV_1069	15	AUT	Firmicutes	Ruminococcaceae	Pygmaiobacter	0.000338325514254782	726	4.05945376849299
20250213_NGI102	ANIMAL	ASV_1143	9	AUT	Firmicutes	Lachnospiraceae	Roseburia	0.000202995308552869	726	4.05945376849299
20250213_NGI102	ANIMAL	ASV_435	57	AUT	Firmicutes	Lachnospiraceae	Lachnospiraceae_FCS020_group	0.00128563695416817	726	4.05945376849299
20250213_NGI102	ANIMAL	ASV_217	67	AUT	Firmicutes	Lachnospiraceae	Tyzzerella_4	0.00151118729700469	726	4.05945376849299
20250213_NGI102	ANIMAL	ASV_725	35	AUT	Firmicutes	Ruminococcaceae	Pygmaiobacter	0.000789426199927824	726	4.05945376849299
20250213_NGI102	ANIMAL	ASV_745	64	AUT	Firmicutes	Lachnospiraceae	NA	0.00144352219415374	726	4.05945376849299
20250213_NGI102	ANIMAL	ASV_833	23	AUT	Firmicutes	Lachnospiraceae	Lachnospiraceae_NK4A136_group	0.000518765788523999	726	4.05945376849299
20250213_NGI102	ANIMAL	ASV_1476	23	AUT	Firmicutes	Lachnospiraceae	Lachnospiraceae_FCS020_group	0.000518765788523999	726	4.05945376849299
20250213_NGI102	ANIMAL	ASV_190	42	AUT	Firmicutes	Lachnospiraceae	Lachnospiraceae_FCS020_group	0.000947311439913389	726	4.05945376849299
20250213_NGI102	ANIMAL	ASV_1509	27	AUT	Firmicutes	Lachnospiraceae	Lachnospiraceae_FCS020_group	0.000608985925658607	726	4.05945376849299
20250213_NGI102	ANIMAL	ASV_1449	23	AUT	Firmicutes	Lachnospiraceae	NA	0.000518765788523999	726	4.05945376849299
20250213_NGI102	ANIMAL	ASV_345	30	AUT	Firmicutes	Lachnospiraceae	Lachnospiraceae_FCS020_group	0.000676651028509563	726	4.05945376849299
20250213_NGI102	ANIMAL	ASV_116	99	AUT	Firmicutes	Lachnospiraceae	NA	0.00223294839408156	726	4.05945376849299
20250213_NGI102	ANIMAL	ASV_1457	18	AUT	Firmicutes	Lachnospiraceae	NA	0.000405990617105738	726	4.05945376849299
20250213_NGI102	ANIMAL	ASV_824	29	AUT	Firmicutes	Lachnospiraceae	Lachnospiraceae_NK4A136_group	0.000654095994225911	726	4.05945376849299
20250213_NGI102	ANIMAL	ASV_651	28	AUT	Firmicutes	Lachnospiraceae	NA	0.000631540959942259	726	4.05945376849299
20250213_NGI102	ANIMAL	ASV_343	38	AUT	Firmicutes	Lachnospiraceae	NA	0.00085709130277878	726	4.05945376849299
20250213_NGI102	ANIMAL	ASV_289	74	AUT	Firmicutes	Lachnospiraceae	Lachnospiraceae_FCS020_group	0.00166907253699026	726	4.05945376849299
20250213_NGI102	ANIMAL	ASV_359	62	AUT	Firmicutes	Lachnospiraceae	NA	0.00139841212558643	726	4.05945376849299
20250213_NGI102	ANIMAL	ASV_75	101	AUT	Firmicutes	Lachnospiraceae	NA	0.00227805846264886	726	4.05945376849299
20250213_NGI102	ANIMAL	ASV_1080	46	AUT	Firmicutes	Lachnospiraceae	Lachnospiraceae_NK4A136_group	0.001037531577048	726	4.05945376849299
20250213_NGI102	ANIMAL	ASV_166	61	AUT	Firmicutes	Lachnospiraceae	Lachnospiraceae_NK4A136_group	0.00137585709130278	726	4.05945376849299
20250213_NGI102	ANIMAL	ASV_393	43	AUT	Firmicutes	Lachnospiraceae	Lachnospiraceae_NK4A136_group	0.000969866474197041	726	4.05945376849299
20250213_NGI102	ANIMAL	ASV_127	125	AUT	Firmicutes	Lachnospiraceae	Lachnospiraceae_NK4A136_group	0.00281937928545651	726	4.05945376849299
20250213_NGI102	ANIMAL	ASV_680	30	AUT	Firmicutes	Lachnospiraceae	Lachnospiraceae_NK4A136_group	0.000676651028509563	726	4.05945376849299
20250213_NGI102	ANIMAL	ASV_1446	22	AUT	Firmicutes	Lachnospiraceae	Incertae_Sedis	0.000496210754240346	726	4.05945376849299
20250213_NGI102	ANIMAL	ASV_1139	35	AUT	Firmicutes	Lachnospiraceae	Lachnospiraceae_NK4A136_group	0.000789426199927824	726	4.05945376849299
20250213_NGI102	ANIMAL	ASV_978	49	AUT	Firmicutes	Lachnospiraceae	Lachnospiraceae_NK4A136_group	0.00110519667989895	726	4.05945376849299
20250213_NGI102	ANIMAL	ASV_687	33	AUT	Firmicutes	Lachnospiraceae	Anaerosporobacter	0.00074431613136052	726	4.05945376849299
20250213_NGI102	ANIMAL	ASV_1315	32	AUT	Firmicutes	Lachnospiraceae	Lachnospiraceae_AC2044_group	0.000721761097076868	726	4.05945376849299
20250213_NGI102	ANIMAL	ASV_593	36	AUT	Firmicutes	Lachnospiraceae	NA	0.000811981234211476	726	4.05945376849299
20250213_NGI102	ANIMAL	ASV_889	15	AUT	Firmicutes	Lachnospiraceae	NA	0.000338325514254782	726	4.05945376849299
20250213_NGI102	ANIMAL	ASV_1105	22	AUT	Firmicutes	Lachnospiraceae	Lachnospiraceae_NK4A136_group	0.000496210754240346	726	4.05945376849299
20250213_NGI102	ANIMAL	ASV_1094	31	AUT	Firmicutes	Lachnospiraceae	NA	0.000699206062793215	726	4.05945376849299
20250213_NGI102	ANIMAL	ASV_416	35	AUT	Firmicutes	Lachnospiraceae	NA	0.000789426199927824	726	4.05945376849299
20250213_NGI102	ANIMAL	ASV_916	22	AUT	Firmicutes	Lachnospiraceae	Lachnospiraceae_AC2044_group	0.000496210754240346	726	4.05945376849299
20250213_NGI102	ANIMAL	ASV_823	33	AUT	Firmicutes	Lachnospiraceae	Coprococcus_2	0.00074431613136052	726	4.05945376849299
20250213_NGI102	ANIMAL	ASV_436	37	AUT	Firmicutes	Lachnospiraceae	NA	0.000834536268495128	726	4.05945376849299
20250213_NGI102	ANIMAL	ASV_505	59	AUT	Firmicutes	Defluviitaleaceae	Defluviitaleaceae_UCG-011	0.00133074702273547	726	4.05945376849299
20250213_NGI102	ANIMAL	ASV_806	18	AUT	Firmicutes	Ruminococcaceae	Ruminococcus_1	0.000405990617105738	726	4.05945376849299
20250213_NGI102	ANIMAL	ASV_142	110	AUT	Firmicutes	Ruminococcaceae	Ruminococcus_1	0.00248105377120173	726	4.05945376849299
20250213_NGI102	ANIMAL	ASV_269	98	AUT	Firmicutes	Ruminococcaceae	Ruminococcus_1	0.00221039335979791	726	4.05945376849299
20250213_NGI102	ANIMAL	ASV_951	21	AUT	Firmicutes	Ruminococcaceae	Ruminococcus_1	0.000473655719956694	726	4.05945376849299
20250213_NGI102	ANIMAL	ASV_666	18	AUT	Firmicutes	Ruminococcaceae	Ruminococcus_1	0.000405990617105738	726	4.05945376849299
20250213_NGI102	ANIMAL	ASV_571	32	AUT	Firmicutes	Ruminococcaceae	Ruminococcus_1	0.000721761097076868	726	4.05945376849299
20250213_NGI102	ANIMAL	ASV_497	30	AUT	Firmicutes	Ruminococcaceae	Ruminococcus_1	0.000676651028509563	726	4.05945376849299
20250213_NGI102	ANIMAL	ASV_152	64	AUT	Fibrobacteres	Fibrobacteraceae	Fibrobacter	0.00144352219415374	726	4.05945376849299
20250213_NGI102	ANIMAL	ASV_27	178	AUT	Fibrobacteres	Fibrobacteraceae	Fibrobacter	0.00401479610249008	726	4.05945376849299
20250213_NGI102	ANIMAL	ASV_89	12	AUT	Proteobacteria	Succinivibrionaceae	Ruminobacter	0.000270660411403825	726	4.05945376849299
20250213_NGI102	ANIMAL	ASV_384	30	AUT	Firmicutes	Lachnospiraceae	NA	0.000676651028509563	726	4.05945376849299
20250213_NGI102	ANIMAL	ASV_273	8	AUT	Firmicutes	Family_XI	W5053	0.000180440274269217	726	4.05945376849299
20250213_NGI102	ANIMAL	ASV_168	12	AUT	Firmicutes	Family_XI	Peptoniphilus	0.000270660411403825	726	4.05945376849299
20250213_NGI102	ANIMAL	ASV_1395	18	AUT	Firmicutes	Ruminococcaceae	Pygmaiobacter	0.000405990617105738	726	4.05945376849299
20250213_NGI102	ANIMAL	ASV_615	71	AUT	Firmicutes	Lachnospiraceae	NA	0.0016014074341393	726	4.05945376849299
20250213_NGI102	ANIMAL	ASV_1009	55	AUT	Firmicutes	Ruminococcaceae	Ruminococcaceae_UCG-014	0.00124052688560087	726	4.05945376849299
20250213_NGI102	ANIMAL	ASV_885	62	AUT	Firmicutes	Ruminococcaceae	Ruminococcaceae_UCG-014	0.00139841212558643	726	4.05945376849299
20250213_NGI102	ANIMAL	ASV_881	50	AUT	Firmicutes	Ruminococcaceae	Ruminococcaceae_UCG-014	0.00112775171418261	726	4.05945376849299
20250213_NGI102	ANIMAL	ASV_953	82	AUT	Firmicutes	Ruminococcaceae	Ruminococcaceae_UCG-014	0.00184951281125947	726	4.05945376849299
20250213_NGI102	ANIMAL	ASV_797	32	AUT	Firmicutes	Ruminococcaceae	Ruminococcaceae_UCG-014	0.000721761097076868	726	4.05945376849299
20250213_NGI102	ANIMAL	ASV_1197	32	AUT	Firmicutes	Ruminococcaceae	Ruminococcaceae_UCG-014	0.000721761097076868	726	4.05945376849299
20250213_NGI102	ANIMAL	ASV_266	50	AUT	Firmicutes	Ruminococcaceae	Ruminococcaceae_UCG-014	0.00112775171418261	726	4.05945376849299
20250213_NGI102	ANIMAL	ASV_950	15	AUT	Firmicutes	Ruminococcaceae	Ruminococcaceae_UCG-014	0.000338325514254782	726	4.05945376849299
20250213_NGI102	ANIMAL	ASV_735	47	AUT	Firmicutes	Ruminococcaceae	Ruminococcaceae_UCG-014	0.00106008661133165	726	4.05945376849299
20250213_NGI102	ANIMAL	ASV_1136	24	AUT	Firmicutes	Ruminococcaceae	NA	0.000541320822807651	726	4.05945376849299
20250213_NGI102	ANIMAL	ASV_482	57	AUT	Proteobacteria	Desulfovibrionaceae	Mailhella	0.00128563695416817	726	4.05945376849299
20250213_NGI102	ANIMAL	ASV_128	119	AUT	Proteobacteria	Desulfovibrionaceae	Mailhella	0.0026840490797546	726	4.05945376849299
20250213_NGI102	ANIMAL	ASV_624	63	AUT	Proteobacteria	Desulfovibrionaceae	Mailhella	0.00142096715987008	726	4.05945376849299
20250213_NGI102	ANIMAL	ASV_897	39	AUT	Proteobacteria	Desulfovibrionaceae	Mailhella	0.000879646337062432	726	4.05945376849299
20250213_NGI102	ANIMAL	ASV_599	61	AUT	Proteobacteria	Desulfovibrionaceae	Mailhella	0.00137585709130278	726	4.05945376849299
20250213_NGI102	ANIMAL	ASV_248	67	AUT	Proteobacteria	Desulfovibrionaceae	Mailhella	0.00151118729700469	726	4.05945376849299
20250213_NGI102	ANIMAL	ASV_740	56	AUT	Proteobacteria	Desulfovibrionaceae	Mailhella	0.00126308191988452	726	4.05945376849299
20250213_NGI102	ANIMAL	ASV_717	29	AUT	Proteobacteria	Desulfovibrionaceae	Mailhella	0.000654095994225911	726	4.05945376849299
20250213_NGI102	ANIMAL	ASV_247	41	AUT	Proteobacteria	Desulfovibrionaceae	Desulfovibrio	0.000924756405629737	726	4.05945376849299
20250213_NGI102	ANIMAL	ASV_957	5	AUT	Proteobacteria	Desulfovibrionaceae	Desulfovibrio	0.000112775171418261	726	4.05945376849299
20250213_NGI102	ANIMAL	ASV_117	309	AUT	Firmicutes	Ruminococcaceae	Ruminiclostridium_1	0.0069695055936485	726	4.05945376849299
20250213_NGI102	ANIMAL	ASV_254	134	AUT	Firmicutes	Ruminococcaceae	Ruminiclostridium_1	0.00302237459400938	726	4.05945376849299
20250213_NGI102	ANIMAL	ASV_216	50	AUT	Firmicutes	Ruminococcaceae	Ruminiclostridium_1	0.00112775171418261	726	4.05945376849299
20250213_NGI102	ANIMAL	ASV_933	9	AUT	Firmicutes	Ruminococcaceae	Ruminococcaceae_UCG-013	0.000202995308552869	726	4.05945376849299
20250213_NGI102	ANIMAL	ASV_667	34	AUT	Firmicutes	Ruminococcaceae	Ruminococcaceae_UCG-013	0.000766871165644172	726	4.05945376849299
20250213_NGI102	ANIMAL	ASV_894	14	AUT	Firmicutes	Ruminococcaceae	Ruminococcaceae_UCG-013	0.00031577047997113	726	4.05945376849299
20250213_NGI102	ANIMAL	ASV_1269	14	AUT	Firmicutes	Ruminococcaceae	Ruminococcaceae_UCG-009	0.00031577047997113	726	4.05945376849299
20250213_NGI102	ANIMAL	ASV_39	8	AUT	Epsilonbacteraeota	Campylobacteraceae	Campylobacter	0.000180440274269217	726	4.05945376849299
20250213_NGI102	ANIMAL	ASV_1118	11	AUT	Firmicutes	Ruminococcaceae	Ruminococcaceae_UCG-013	0.000248105377120173	726	4.05945376849299
20250213_NGI102	ANIMAL	ASV_749	22	AUT	Firmicutes	Ruminococcaceae	Ruminococcaceae_UCG-013	0.000496210754240346	726	4.05945376849299
20250213_NGI102	ANIMAL	ASV_911	10	AUT	Firmicutes	Ruminococcaceae	Ruminococcaceae_UCG-009	0.000225550342836521	726	4.05945376849299
20250213_NGI102	ANIMAL	ASV_1126	25	AUT	Firmicutes	Ruminococcaceae	Ruminococcaceae_UCG-009	0.000563875857091303	726	4.05945376849299
20250213_NGI102	ANIMAL	ASV_1108	18	AUT	Firmicutes	Ruminococcaceae	Ruminococcaceae_UCG-013	0.000405990617105738	726	4.05945376849299
20250213_NGI102	ANIMAL	ASV_577	20	AUT	Firmicutes	Ruminococcaceae	Ruminococcaceae_UCG-013	0.000451100685673042	726	4.05945376849299
20250213_NGI102	ANIMAL	ASV_421	19	AUT	Firmicutes	Ruminococcaceae	Ruminococcaceae_UCG-013	0.00042854565138939	726	4.05945376849299
20250213_NGI102	ANIMAL	ASV_13	135	AUT	Epsilonbacteraeota	Campylobacteraceae	Campylobacter	0.00304492962829303	726	4.05945376849299
20250213_NGI102	ANIMAL	ASV_274	27	AUT	Bacteroidetes	Rikenellaceae	Rikenellaceae_RC9_gut_group	0.000608985925658607	726	4.05945376849299
20250213_NGI102	ANIMAL	ASV_1039	46	AUT	Bacteroidetes	Rikenellaceae	Rikenellaceae_RC9_gut_group	0.001037531577048	726	4.05945376849299
20250213_NGI102	ANIMAL	ASV_135	65	AUT	Bacteroidetes	Rikenellaceae	Rikenellaceae_RC9_gut_group	0.00146607722843739	726	4.05945376849299
20250213_NGI102	ANIMAL	ASV_26	469	AUT	Bacteroidetes	Rikenellaceae	Rikenellaceae_RC9_gut_group	0.0105783110790328	726	4.05945376849299
20250213_NGI102	ANIMAL	ASV_598	58	AUT	Bacteroidetes	Rikenellaceae	dgA-11_gut_group	0.00130819198845182	726	4.05945376849299
20250213_NGI102	ANIMAL	ASV_757	19	AUT	Bacteroidetes	Rikenellaceae	Rikenellaceae_RC9_gut_group	0.00042854565138939	726	4.05945376849299
20250213_NGI102	ANIMAL	ASV_253	49	AUT	Proteobacteria	NA	NA	0.00110519667989895	726	4.05945376849299
20250213_NGI102	ANIMAL	ASV_501	21	AUT	Firmicutes	Ruminococcaceae	Ruminococcaceae_UCG-010	0.000473655719956694	726	4.05945376849299
20250213_NGI102	ANIMAL	ASV_840	17	AUT	Firmicutes	Lachnospiraceae	Butyrivibrio	0.000383435582822086	726	4.05945376849299
20250213_NGI102	ANIMAL	ASV_906	33	AUT	Firmicutes	Lachnospiraceae	Butyrivibrio	0.00074431613136052	726	4.05945376849299
20250213_NGI102	ANIMAL	ASV_1229	26	AUT	Firmicutes	Lachnospiraceae	NA	0.000586430891374955	726	4.05945376849299
20250213_NGI102	ANIMAL	ASV_460	40	AUT	Firmicutes	Lachnospiraceae	Lachnospiraceae_AC2044_group	0.000902201371346084	726	4.05945376849299
20250213_NGI102	ANIMAL	ASV_360	104	AUT	Proteobacteria	NA	NA	0.00234572356549982	726	4.05945376849299
20250213_NGI102	ANIMAL	ASV_770	31	AUT	Proteobacteria	NA	NA	0.000699206062793215	726	4.05945376849299
20250213_NGI102	ANIMAL	ASV_1455	19	AUT	Firmicutes	Lachnospiraceae	Lachnospiraceae_AC2044_group	0.00042854565138939	726	4.05945376849299
20250213_NGI102	ANIMAL	ASV_93	167	AUT	Firmicutes	Lachnospiraceae	NA	0.0037666907253699	726	4.05945376849299
20250213_NGI102	ANIMAL	ASV_1341	4	AUT	Proteobacteria	NA	NA	9.02201371346084e-05	726	4.05945376849299
20250213_NGI102	ANIMAL	ASV_807	47	AUT	Proteobacteria	NA	NA	0.00106008661133165	726	4.05945376849299
20250213_NGI102	ANIMAL	ASV_454	75	AUT	Bacteroidetes	Rikenellaceae	Rikenellaceae_RC9_gut_group	0.00169162757127391	726	4.05945376849299
20250213_NGI102	ANIMAL	ASV_56	289	AUT	Bacteroidetes	Rikenellaceae	Rikenellaceae_RC9_gut_group	0.00651840490797546	726	4.05945376849299
20250213_NGI102	ANIMAL	ASV_47	217	AUT	Bacteroidetes	Rikenellaceae	Rikenellaceae_RC9_gut_group	0.00489444243955251	726	4.05945376849299
20250213_NGI102	ANIMAL	ASV_756	26	AUT	Firmicutes	Ruminococcaceae	Ruminococcaceae_UCG-010	0.000586430891374955	726	4.05945376849299
20250213_NGI102	ANIMAL	ASV_465	39	AUT	Firmicutes	Ruminococcaceae	Ruminococcaceae_UCG-010	0.000879646337062432	726	4.05945376849299
20250213_NGI102	ANIMAL	ASV_1058	17	AUT	Firmicutes	Ruminococcaceae	Ruminococcaceae_UCG-010	0.000383435582822086	726	4.05945376849299
20250213_NGI102	ANIMAL	ASV_1528	22	AUT	Firmicutes	Ruminococcaceae	Oscillibacter	0.000496210754240346	726	4.05945376849299
20250213_NGI102	ANIMAL	ASV_737	23	AUT	Firmicutes	Ruminococcaceae	Oscillibacter	0.000518765788523999	726	4.05945376849299
20250213_NGI102	ANIMAL	ASV_236	50	AUT	Firmicutes	Ruminococcaceae	Ruminococcaceae_UCG-002	0.00112775171418261	726	4.05945376849299
20250213_NGI102	ANIMAL	ASV_576	61	AUT	Firmicutes	Ruminococcaceae	Oscillibacter	0.00137585709130278	726	4.05945376849299
20250213_NGI102	ANIMAL	ASV_316	50	AUT	Firmicutes	Ruminococcaceae	NA	0.00112775171418261	726	4.05945376849299
20250213_NGI102	ANIMAL	ASV_486	34	AUT	Firmicutes	Ruminococcaceae	Oscillibacter	0.000766871165644172	726	4.05945376849299
20250213_NGI102	ANIMAL	ASV_325	47	AUT	Firmicutes	Ruminococcaceae	Oscillibacter	0.00106008661133165	726	4.05945376849299
20250213_NGI102	ANIMAL	ASV_728	33	AUT	Firmicutes	Ruminococcaceae	Oscillibacter	0.00074431613136052	726	4.05945376849299
20250213_NGI102	ANIMAL	ASV_579	30	AUT	Firmicutes	Ruminococcaceae	Oscillibacter	0.000676651028509563	726	4.05945376849299
20250213_NGI102	ANIMAL	ASV_904	19	AUT	Firmicutes	Ruminococcaceae	Oscillibacter	0.00042854565138939	726	4.05945376849299
20250213_NGI102	ANIMAL	ASV_322	31	AUT	Firmicutes	Clostridiales_vadinBB60_group	NA	0.000699206062793215	726	4.05945376849299
20250213_NGI102	ANIMAL	ASV_811	23	AUT	Firmicutes	Clostridiales_vadinBB60_group	NA	0.000518765788523999	726	4.05945376849299
20250213_NGI102	ANIMAL	ASV_107	10	AUT	Firmicutes	Ruminococcaceae	Fastidiosipila	0.000225550342836521	726	4.05945376849299
20250213_NGI102	ANIMAL	ASV_238	60	AUT	Firmicutes	Clostridiales_vadinBB60_group	NA	0.00135330205701913	726	4.05945376849299
20250213_NGI102	ANIMAL	ASV_688	27	AUT	Firmicutes	Clostridiales_vadinBB60_group	NA	0.000608985925658607	726	4.05945376849299
20250213_NGI102	ANIMAL	ASV_1439	9	AUT	Bacteroidetes	F082	NA	0.000202995308552869	726	4.05945376849299
20250213_NGI102	ANIMAL	ASV_18	328	AUT	Bacteroidetes	M2PB4-65_termite_group	NA	0.00739805124503789	726	4.05945376849299
20250213_NGI102	ANIMAL	ASV_445	71	AUT	Bacteroidetes	M2PB4-65_termite_group	NA	0.0016014074341393	726	4.05945376849299
20250213_NGI102	ANIMAL	ASV_564	39	AUT	Bacteroidetes	F082	NA	0.000879646337062432	726	4.05945376849299
20250213_NGI102	ANIMAL	ASV_155	80	AUT	Firmicutes	Ruminococcaceae	Ruminococcaceae_UCG-010	0.00180440274269217	726	4.05945376849299
20250213_NGI102	ANIMAL	ASV_91	142	AUT	Firmicutes	Ruminococcaceae	Ruminococcaceae_UCG-010	0.0032028148682786	726	4.05945376849299
20250213_NGI102	ANIMAL	ASV_294	51	AUT	Bacteroidetes	NA	NA	0.00115030674846626	726	4.05945376849299
20250213_NGI102	ANIMAL	ASV_596	107	AUT	Bacteroidetes	F082	NA	0.00241338866835078	726	4.05945376849299
20250213_NGI102	ANIMAL	ASV_180	93	AUT	Bacteroidetes	F082	NA	0.00209761818837965	726	4.05945376849299
20250213_NGI102	ANIMAL	ASV_1120	27	AUT	Proteobacteria	NA	NA	0.000608985925658607	726	4.05945376849299
20250213_NGI102	ANIMAL	ASV_1371	54	AUT	Firmicutes	Ruminococcaceae	Ruminococcaceae_UCG-005	0.00121797185131721	726	4.05945376849299
20250213_NGI102	ANIMAL	ASV_557	43	AUT	Firmicutes	Ruminococcaceae	Ruminococcaceae_UCG-005	0.000969866474197041	726	4.05945376849299
20250213_NGI102	ANIMAL	ASV_672	86	AUT	Firmicutes	Ruminococcaceae	Ruminococcaceae_UCG-005	0.00193973294839408	726	4.05945376849299
20250213_NGI102	ANIMAL	ASV_1050	72	AUT	Firmicutes	Ruminococcaceae	Ruminococcaceae_UCG-005	0.00162396246842295	726	4.05945376849299
20250213_NGI102	ANIMAL	ASV_149	81	AUT	Firmicutes	Ruminococcaceae	Ruminococcaceae_UCG-005	0.00182695777697582	726	4.05945376849299
20250213_NGI102	ANIMAL	ASV_223	140	AUT	Firmicutes	Ruminococcaceae	Ruminococcaceae_UCG-005	0.0031577047997113	726	4.05945376849299
20250213_NGI102	ANIMAL	ASV_355	70	AUT	Firmicutes	Ruminococcaceae	Ruminococcaceae_UCG-005	0.00157885239985565	726	4.05945376849299
20250213_NGI102	ANIMAL	ASV_11	818	AUT	Firmicutes	Ruminococcaceae	Ruminococcaceae_UCG-005	0.0184500180440274	726	4.05945376849299
20250213_NGI102	ANIMAL	ASV_872	51	AUT	Firmicutes	Ruminococcaceae	Ruminococcaceae_UCG-005	0.00115030674846626	726	4.05945376849299
20250213_NGI102	ANIMAL	ASV_1310	32	AUT	Firmicutes	Ruminococcaceae	Ruminococcaceae_UCG-005	0.000721761097076868	726	4.05945376849299
20250213_NGI102	ANIMAL	ASV_243	205	AUT	Firmicutes	Ruminococcaceae	Ruminococcaceae_UCG-005	0.00462378202814868	726	4.05945376849299
20250213_NGI102	ANIMAL	ASV_803	57	AUT	Firmicutes	Ruminococcaceae	Ruminococcaceae_UCG-005	0.00128563695416817	726	4.05945376849299
20250213_NGI102	ANIMAL	ASV_115	157	AUT	Firmicutes	Ruminococcaceae	Ruminococcaceae_UCG-005	0.00354114038253338	726	4.05945376849299
20250213_NGI102	ANIMAL	ASV_923	38	AUT	Firmicutes	Ruminococcaceae	Ruminococcaceae_NK4A214_group	0.00085709130277878	726	4.05945376849299
20250213_NGI102	ANIMAL	ASV_525	33	AUT	Firmicutes	Ruminococcaceae	Ruminococcaceae_UCG-010	0.00074431613136052	726	4.05945376849299
20250213_NGI102	ANIMAL	ASV_341	101	AUT	Firmicutes	Ruminococcaceae	Ruminococcaceae_NK4A214_group	0.00227805846264886	726	4.05945376849299
20250213_NGI102	ANIMAL	ASV_638	37	AUT	Firmicutes	Ruminococcaceae	Ruminococcaceae_NK4A214_group	0.000834536268495128	726	4.05945376849299
20250213_NGI102	ANIMAL	ASV_212	65	AUT	Firmicutes	Christensenellaceae	Christensenellaceae_R-7_group	0.00146607722843739	726	4.05945376849299
20250213_NGI102	ANIMAL	ASV_112	153	AUT	Firmicutes	Christensenellaceae	Christensenellaceae_R-7_group	0.00345092024539877	726	4.05945376849299
20250213_NGI102	ANIMAL	ASV_106	152	AUT	Firmicutes	Ruminococcaceae	Ruminococcaceae_NK4A214_group	0.00342836521111512	726	4.05945376849299
20250213_NGI102	ANIMAL	ASV_657	12	AUT	Firmicutes	Ruminococcaceae	NA	0.000270660411403825	726	4.05945376849299
20250213_NGI102	ANIMAL	ASV_205	69	AUT	Firmicutes	Christensenellaceae	Christensenellaceae_R-7_group	0.001556297365572	726	4.05945376849299
20250213_NGI102	ANIMAL	ASV_754	24	AUT	Firmicutes	Christensenellaceae	Christensenellaceae_R-7_group	0.000541320822807651	726	4.05945376849299
20250213_NGI102	ANIMAL	ASV_1383	21	AUT	Firmicutes	Christensenellaceae	Christensenellaceae_R-7_group	0.000473655719956694	726	4.05945376849299
20250213_NGI102	ANIMAL	ASV_395	43	AUT	Firmicutes	Ruminococcaceae	Ruminococcaceae_UCG-010	0.000969866474197041	726	4.05945376849299
20250213_NGI102	ANIMAL	ASV_675	39	AUT	Firmicutes	Christensenellaceae	Christensenellaceae_R-7_group	0.000879646337062432	726	4.05945376849299
20250213_NGI102	ANIMAL	ASV_843	15	AUT	Firmicutes	Christensenellaceae	Christensenellaceae_R-7_group	0.000338325514254782	726	4.05945376849299
20250213_NGI102	ANIMAL	ASV_1082	25	AUT	Firmicutes	Christensenellaceae	Christensenellaceae_R-7_group	0.000563875857091303	726	4.05945376849299
20250213_NGI102	ANIMAL	ASV_788	7	AUT	Firmicutes	Christensenellaceae	Christensenellaceae_R-7_group	0.000157885239985565	726	4.05945376849299
20250213_NGI102	ANIMAL	ASV_777	18	AUT	Firmicutes	Christensenellaceae	Christensenellaceae_R-7_group	0.000405990617105738	726	4.05945376849299
20250213_NGI102	ANIMAL	ASV_1093	45	AUT	Firmicutes	Ruminococcaceae	Ruminococcaceae_NK4A214_group	0.00101497654276435	726	4.05945376849299
20250213_NGI102	ANIMAL	ASV_365	35	AUT	Firmicutes	Ruminococcaceae	Ruminococcaceae_UCG-010	0.000789426199927824	726	4.05945376849299
20250213_NGI102	ANIMAL	ASV_1238	47	AUT	Firmicutes	Ruminococcaceae	Ruminococcaceae_UCG-010	0.00106008661133165	726	4.05945376849299
20250213_NGI102	ANIMAL	ASV_1331	23	AUT	Firmicutes	Ruminococcaceae	Ruminococcaceae_UCG-010	0.000518765788523999	726	4.05945376849299
20250213_NGI102	ANIMAL	ASV_103	121	AUT	Firmicutes	Ruminococcaceae	Ruminococcaceae_UCG-010	0.00272915914832191	726	4.05945376849299
20250213_NGI102	ANIMAL	ASV_1149	25	AUT	Firmicutes	Ruminococcaceae	Ruminococcaceae_UCG-010	0.000563875857091303	726	4.05945376849299
20250213_NGI102	ANIMAL	ASV_873	38	AUT	Firmicutes	Ruminococcaceae	Ruminococcaceae_UCG-010	0.00085709130277878	726	4.05945376849299
20250213_NGI102	ANIMAL	ASV_83	102	AUT	Firmicutes	Ruminococcaceae	Ruminococcaceae_UCG-010	0.00230061349693252	726	4.05945376849299
20250213_NGI102	ANIMAL	ASV_102	61	AUT	Firmicutes	Ruminococcaceae	Ruminococcaceae_UCG-010	0.00137585709130278	726	4.05945376849299
20250213_NGI102	ANIMAL	ASV_620	57	AUT	Firmicutes	Ruminococcaceae	Ruminococcaceae_UCG-010	0.00128563695416817	726	4.05945376849299
20250213_NGI102	ANIMAL	ASV_335	19	AUT	Firmicutes	Ruminococcaceae	Ruminococcaceae_UCG-010	0.00042854565138939	726	4.05945376849299
20250213_NGI102	ANIMAL	ASV_1003	26	AUT	Firmicutes	Ruminococcaceae	Ruminococcaceae_UCG-010	0.000586430891374955	726	4.05945376849299
20250213_NGI102	ANIMAL	ASV_218	57	AUT	Firmicutes	Ruminococcaceae	Ruminococcaceae_UCG-010	0.00128563695416817	726	4.05945376849299
20250213_NGI102	ANIMAL	ASV_776	37	AUT	Firmicutes	Ruminococcaceae	Ruminococcaceae_UCG-010	0.000834536268495128	726	4.05945376849299
20250213_NGI102	ANIMAL	ASV_420	60	AUT	Firmicutes	Ruminococcaceae	Ruminococcaceae_UCG-010	0.00135330205701913	726	4.05945376849299
20250213_NGI102	ANIMAL	ASV_1321	34	AUT	Firmicutes	Ruminococcaceae	Ruminococcaceae_UCG-010	0.000766871165644172	726	4.05945376849299
20250213_NGI102	ANIMAL	ASV_710	15	AUT	Firmicutes	Ruminococcaceae	Ruminococcaceae_UCG-010	0.000338325514254782	726	4.05945376849299
20250213_NGI102	ANIMAL	ASV_415	26	AUT	Firmicutes	Ruminococcaceae	Ruminococcaceae_UCG-010	0.000586430891374955	726	4.05945376849299
20250213_NGI102	ANIMAL	ASV_35	187	AUT	Firmicutes	Ruminococcaceae	Ruminococcaceae_UCG-010	0.00421779141104294	726	4.05945376849299
20250213_NGI102	ANIMAL	ASV_191	54	AUT	Firmicutes	Ruminococcaceae	Ruminococcaceae_UCG-010	0.00121797185131721	726	4.05945376849299
20250213_NGI102	ANIMAL	ASV_73	148	AUT	Firmicutes	Ruminococcaceae	Ruminococcaceae_UCG-010	0.00333814507398051	726	4.05945376849299
20250213_NGI102	ANIMAL	ASV_698	58	AUT	Firmicutes	Ruminococcaceae	Ruminococcaceae_UCG-010	0.00130819198845182	726	4.05945376849299
20250213_NGI102	ANIMAL	ASV_182	73	AUT	Firmicutes	Ruminococcaceae	Ruminococcaceae_UCG-010	0.0016465175027066	726	4.05945376849299
20250213_NGI102	ANIMAL	ASV_721	60	AUT	Firmicutes	Ruminococcaceae	Ruminococcaceae_UCG-010	0.00135330205701913	726	4.05945376849299
20250213_NGI102	ANIMAL	ASV_455	12	AUT	Firmicutes	Ruminococcaceae	Ruminococcaceae_UCG-010	0.000270660411403825	726	4.05945376849299
20250213_NGI102	ANIMAL	ASV_245	74	AUT	Firmicutes	Ruminococcaceae	Ruminococcaceae_UCG-010	0.00166907253699026	726	4.05945376849299
20250213_NGI102	ANIMAL	ASV_428	56	AUT	Firmicutes	Ruminococcaceae	Ruminococcaceae_UCG-010	0.00126308191988452	726	4.05945376849299
20250213_NGI102	ANIMAL	ASV_159	74	AUT	Firmicutes	Ruminococcaceae	Ruminococcaceae_UCG-010	0.00166907253699026	726	4.05945376849299
20250213_NGI102	ANIMAL	ASV_699	24	AUT	Firmicutes	Ruminococcaceae	Ruminococcaceae_UCG-010	0.000541320822807651	726	4.05945376849299
20250213_NGI102	ANIMAL	ASV_347	30	AUT	Firmicutes	Ruminococcaceae	Ruminococcaceae_UCG-010	0.000676651028509563	726	4.05945376849299
20250213_NGI102	ANIMAL	ASV_188	123	AUT	Firmicutes	Ruminococcaceae	Ruminococcaceae_UCG-010	0.00277426921688921	726	4.05945376849299
20250213_NGI102	ANIMAL	ASV_496	20	AUT	Firmicutes	Ruminococcaceae	Ruminococcaceae_UCG-010	0.000451100685673042	726	4.05945376849299
20250213_NGI102	ANIMAL	ASV_327	41	AUT	Firmicutes	Ruminococcaceae	Ruminococcaceae_UCG-010	0.000924756405629737	726	4.05945376849299
20250213_NGI102	ANIMAL	ASV_412	74	AUT	Firmicutes	Ruminococcaceae	Ruminococcaceae_UCG-010	0.00166907253699026	726	4.05945376849299
20250213_NGI102	ANIMAL	ASV_207	54	AUT	Firmicutes	Ruminococcaceae	Ruminococcaceae_UCG-010	0.00121797185131721	726	4.05945376849299
20250213_NGI102	ANIMAL	ASV_1412	10	AUT	Firmicutes	Ruminococcaceae	Ruminococcaceae_UCG-010	0.000225550342836521	726	4.05945376849299
20250213_NGI102	ANIMAL	ASV_154	120	AUT	Firmicutes	Ruminococcaceae	Ruminococcaceae_UCG-010	0.00270660411403825	726	4.05945376849299
20250213_NGI102	ANIMAL	ASV_703	31	AUT	Firmicutes	Ruminococcaceae	Ruminococcaceae_UCG-010	0.000699206062793215	726	4.05945376849299
20250213_NGI102	ANIMAL	ASV_490	55	AUT	Firmicutes	Ruminococcaceae	Ruminococcaceae_UCG-010	0.00124052688560087	726	4.05945376849299
20250213_NGI102	ANIMAL	ASV_632	26	AUT	Firmicutes	Ruminococcaceae	Ruminococcaceae_UCG-010	0.000586430891374955	726	4.05945376849299
20250213_NGI102	ANIMAL	ASV_630	34	AUT	Firmicutes	Ruminococcaceae	Ruminococcaceae_UCG-010	0.000766871165644172	726	4.05945376849299
20250213_NGI102	ANIMAL	ASV_1308	27	AUT	Firmicutes	Ruminococcaceae	Ruminococcaceae_UCG-010	0.000608985925658607	726	4.05945376849299
20250213_NGI102	ANIMAL	ASV_1133	26	AUT	Firmicutes	Ruminococcaceae	Ruminococcaceae_UCG-010	0.000586430891374955	726	4.05945376849299
20250213_NGI102	ANIMAL	ASV_799	27	AUT	Firmicutes	Ruminococcaceae	Ruminococcaceae_UCG-010	0.000608985925658607	726	4.05945376849299
20250213_NGI102	ANIMAL	ASV_185	3	AUT	Firmicutes	Ruminococcaceae	Fastidiosipila	6.76651028509563e-05	726	4.05945376849299
20250213_NGI102	ANIMAL	ASV_829	27	AUT	Firmicutes	Ruminococcaceae	Ruminococcaceae_UCG-010	0.000608985925658607	726	4.05945376849299
20250213_NGI102	ANIMAL	ASV_908	42	AUT	Firmicutes	Clostridiales_vadinBB60_group	NA	0.000947311439913389	726	4.05945376849299
20250213_NGI102	ANIMAL	ASV_878	32	AUT	Firmicutes	Ruminococcaceae	Ruminococcaceae_UCG-005	0.000721761097076868	726	4.05945376849299
20250213_NGI102	ANIMAL	ASV_442	72	AUT	Firmicutes	Ruminococcaceae	NA	0.00162396246842295	726	4.05945376849299
20250213_NGI102	ANIMAL	ASV_785	14	AUT	Firmicutes	Ruminococcaceae	Ruminiclostridium	0.00031577047997113	726	4.05945376849299
20250213_NGI102	ANIMAL	ASV_1198	29	AUT	Firmicutes	Ruminococcaceae	Ruminococcaceae_UCG-002	0.000654095994225911	726	4.05945376849299
20250213_NGI102	ANIMAL	ASV_634	18	AUT	Firmicutes	Ruminococcaceae	Ruminococcaceae_UCG-005	0.000405990617105738	726	4.05945376849299
20250213_NGI102	ANIMAL	ASV_229	36	AUT	Firmicutes	Ruminococcaceae	Ruminococcaceae_UCG-004	0.000811981234211476	726	4.05945376849299
20250213_NGI102	ANIMAL	ASV_1329	35	AUT	Firmicutes	Ruminococcaceae	Ruminococcaceae_NK4A214_group	0.000789426199927824	726	4.05945376849299
20250213_NGI102	ANIMAL	ASV_556	6	AUT	Firmicutes	Ruminococcaceae	NA	0.000135330205701913	726	4.05945376849299
20250213_NGI102	ANIMAL	ASV_1087	15	AUT	Firmicutes	Ruminococcaceae	Ruminiclostridium_9	0.000338325514254782	726	4.05945376849299
20250213_NGI102	ANIMAL	ASV_339	29	AUT	Firmicutes	Ruminococcaceae	Flavonifractor	0.000654095994225911	726	4.05945376849299
20250213_NGI102	ANIMAL	ASV_858	17	AUT	Firmicutes	Ruminococcaceae	Ruminococcaceae_UCG-002	0.000383435582822086	726	4.05945376849299
20250213_NGI102	ANIMAL	ASV_308	71	AUT	Firmicutes	Ruminococcaceae	Ruminococcaceae_UCG-002	0.0016014074341393	726	4.05945376849299
20250213_NGI102	ANIMAL	ASV_430	43	AUT	Firmicutes	Ruminococcaceae	Flavonifractor	0.000969866474197041	726	4.05945376849299
20250213_NGI102	ANIMAL	ASV_771	16	AUT	Firmicutes	Ruminococcaceae	Ruminiclostridium_9	0.000360880548538434	726	4.05945376849299
20250213_NGI102	ANIMAL	ASV_222	52	AUT	Firmicutes	Ruminococcaceae	Flavonifractor	0.00117286178274991	726	4.05945376849299
20250213_NGI102	ANIMAL	ASV_1025	19	AUT	Firmicutes	Ruminococcaceae	Ruminococcaceae_UCG-002	0.00042854565138939	726	4.05945376849299
20250213_NGI102	ANIMAL	ASV_129	154	AUT	Firmicutes	Ruminococcaceae	Ruminococcaceae_UCG-002	0.00347347527968242	726	4.05945376849299
20250213_NGI102	ANIMAL	ASV_189	95	AUT	Firmicutes	Christensenellaceae	Christensenellaceae_R-7_group	0.00214272825694695	726	4.05945376849299
20250213_NGI102	ANIMAL	ASV_886	25	AUT	Firmicutes	Christensenellaceae	Christensenellaceae_R-7_group	0.000563875857091303	726	4.05945376849299
20250213_NGI102	ANIMAL	ASV_503	45	AUT	Firmicutes	Christensenellaceae	Christensenellaceae_R-7_group	0.00101497654276435	726	4.05945376849299
20250213_NGI102	ANIMAL	ASV_348	59	AUT	Firmicutes	Christensenellaceae	Christensenellaceae_R-7_group	0.00133074702273547	726	4.05945376849299
20250213_NGI102	ANIMAL	ASV_1245	40	AUT	Firmicutes	Christensenellaceae	Christensenellaceae_R-7_group	0.000902201371346084	726	4.05945376849299
20250213_NGI102	ANIMAL	ASV_209	137	AUT	Firmicutes	Christensenellaceae	Christensenellaceae_R-7_group	0.00309003969686034	726	4.05945376849299
20250213_NGI102	ANIMAL	ASV_411	47	AUT	Firmicutes	Christensenellaceae	Christensenellaceae_R-7_group	0.00106008661133165	726	4.05945376849299
20250213_NGI102	ANIMAL	ASV_90	24	AUT	Firmicutes	Ruminococcaceae	Fastidiosipila	0.000541320822807651	726	4.05945376849299
20250213_NGI102	ANIMAL	ASV_487	27	AUT	Firmicutes	Ruminococcaceae	NA	0.000608985925658607	726	4.05945376849299
20250213_NGI102	ANIMAL	ASV_321	62	AUT	Firmicutes	Christensenellaceae	Christensenellaceae_R-7_group	0.00139841212558643	726	4.05945376849299
20250213_NGI102	ANIMAL	ASV_88	165	AUT	Firmicutes	Christensenellaceae	NA	0.0037215806568026	726	4.05945376849299
20250213_NGI102	ANIMAL	ASV_642	82	AUT	Firmicutes	Ruminococcaceae	Ruminococcaceae_UCG-010	0.00184951281125947	726	4.05945376849299
20250213_NGI102	ANIMAL	ASV_29	203	AUT	Firmicutes	Ruminococcaceae	Ruminococcaceae_UCG-002	0.00457867195958138	726	4.05945376849299
20250213_NGI102	ANIMAL	ASV_59	215	AUT	Firmicutes	Ruminococcaceae	Ruminococcaceae_UCG-002	0.0048493323709852	726	4.05945376849299
20250213_NGI102	ANIMAL	ASV_44	248	AUT	Firmicutes	Ruminococcaceae	Ruminococcaceae_UCG-009	0.00559364850234572	726	4.05945376849299
20250213_NGI102	ANIMAL	ASV_87	158	AUT	Firmicutes	Ruminococcaceae	Ruminococcaceae_UCG-009	0.00356369541681703	726	4.05945376849299
20250213_NGI102	ANIMAL	ASV_459	61	AUT	Firmicutes	Ruminococcaceae	Ruminococcaceae_UCG-009	0.00137585709130278	726	4.05945376849299
20250213_NGI102	ANIMAL	ASV_69	28	AUT	Firmicutes	Ruminococcaceae	Fastidiosipila	0.000631540959942259	726	4.05945376849299
20250213_NGI102	ANIMAL	ASV_1219	13	AUT	Firmicutes	Ruminococcaceae	Ruminococcaceae_UCG-010	0.000293215445687477	726	4.05945376849299
20250213_NGI102	ANIMAL	ASV_741	14	AUT	Firmicutes	Ruminococcaceae	Ruminococcaceae_UCG-010	0.00031577047997113	726	4.05945376849299
20250213_NGI102	ANIMAL	ASV_800	51	AUT	Firmicutes	Ruminococcaceae	Ruminococcaceae_UCG-010	0.00115030674846626	726	4.05945376849299
20250213_NGI102	ANIMAL	ASV_1021	15	AUT	Firmicutes	Ruminococcaceae	Ruminococcaceae_UCG-010	0.000338325514254782	726	4.05945376849299
20250213_NGI102	ANIMAL	ASV_500	37	AUT	Firmicutes	Ruminococcaceae	Ruminococcaceae_UCG-010	0.000834536268495128	726	4.05945376849299
20250213_NGI102	ANIMAL	ASV_631	35	AUT	Firmicutes	Ruminococcaceae	Ruminococcaceae_UCG-010	0.000789426199927824	726	4.05945376849299
20250213_NGI102	ANIMAL	ASV_518	114	AUT	Firmicutes	Ruminococcaceae	Ruminococcaceae_UCG-010	0.00257127390833634	726	4.05945376849299
20250213_NGI102	ANIMAL	ASV_295	72	AUT	Firmicutes	Ruminococcaceae	Ruminococcaceae_UCG-010	0.00162396246842295	726	4.05945376849299
20250213_NGI102	ANIMAL	ASV_1200	22	AUT	Firmicutes	Ruminococcaceae	Ruminococcaceae_UCG-010	0.000496210754240346	726	4.05945376849299
20250213_NGI102	ANIMAL	ASV_1462	34	AUT	Firmicutes	Ruminococcaceae	Ruminococcaceae_UCG-010	0.000766871165644172	726	4.05945376849299
20250213_NGI102	ANIMAL	ASV_668	42	AUT	Firmicutes	Ruminococcaceae	Ruminococcaceae_UCG-005	0.000947311439913389	726	4.05945376849299
20250213_NGI102	ANIMAL	ASV_1225	19	AUT	Firmicutes	Ruminococcaceae	Ruminococcaceae_UCG-005	0.00042854565138939	726	4.05945376849299
20250213_NGI102	ANIMAL	ASV_283	45	AUT	Firmicutes	Ruminococcaceae	Ruminococcaceae_UCG-005	0.00101497654276435	726	4.05945376849299
20250213_NGI102	ANIMAL	ASV_677	43	AUT	Firmicutes	Ruminococcaceae	Ruminococcaceae_UCG-005	0.000969866474197041	726	4.05945376849299
20250213_NGI102	ANIMAL	ASV_64	122	AUT	Firmicutes	Ruminococcaceae	Ruminococcaceae_UCG-005	0.00275171418260556	726	4.05945376849299
20250213_NGI102	ANIMAL	ASV_235	72	AUT	Firmicutes	Ruminococcaceae	Ruminococcaceae_UCG-005	0.00162396246842295	726	4.05945376849299
20250213_NGI102	ANIMAL	ASV_367	55	AUT	Firmicutes	Ruminococcaceae	Ruminococcaceae_UCG-005	0.00124052688560087	726	4.05945376849299
20250213_NGI102	ANIMAL	ASV_462	94	AUT	Firmicutes	Ruminococcaceae	Ruminococcaceae_UCG-005	0.0021201732226633	726	4.05945376849299
20250213_NGI102	ANIMAL	ASV_1435	102	AUT	Firmicutes	Ruminococcaceae	Ruminococcaceae_UCG-005	0.00230061349693252	726	4.05945376849299
20250213_NGI102	ANIMAL	ASV_176	135	AUT	Firmicutes	Ruminococcaceae	Ruminococcaceae_UCG-005	0.00304492962829303	726	4.05945376849299
20250213_NGI102	ANIMAL	ASV_76	112	AUT	Firmicutes	Ruminococcaceae	Ruminococcaceae_UCG-005	0.00252616383976904	726	4.05945376849299
20250213_NGI102	ANIMAL	ASV_1243	47	AUT	Firmicutes	Ruminococcaceae	Ruminococcaceae_UCG-005	0.00106008661133165	726	4.05945376849299
20250213_NGI102	ANIMAL	ASV_48	234	AUT	Firmicutes	Ruminococcaceae	Ruminococcaceae_UCG-005	0.00527787802237459	726	4.05945376849299
20250213_NGI102	ANIMAL	ASV_508	19	AUT	Firmicutes	Ruminococcaceae	Ruminococcaceae_UCG-005	0.00042854565138939	726	4.05945376849299
20250213_NGI102	ANIMAL	ASV_5	1127	AUT	Firmicutes	Ruminococcaceae	Ruminococcaceae_UCG-005	0.0254195236376759	726	4.05945376849299
20250213_NGI102	ANIMAL	ASV_12	556	AUT	Firmicutes	Ruminococcaceae	Ruminococcaceae_UCG-005	0.0125405990617106	726	4.05945376849299
20250213_NGI102	ANIMAL	ASV_21	374	AUT	Firmicutes	Ruminococcaceae	Ruminococcaceae_UCG-005	0.00843558282208589	726	4.05945376849299
20250213_NGI102	ANIMAL	ASV_170	58	AUT	Firmicutes	Ruminococcaceae	Ruminococcaceae_UCG-005	0.00130819198845182	726	4.05945376849299
20250213_NGI102	ANIMAL	ASV_731	28	AUT	Firmicutes	Ruminococcaceae	Ruminococcaceae_UCG-005	0.000631540959942259	726	4.05945376849299
20250213_NGI102	ANIMAL	ASV_249	61	AUT	Firmicutes	Ruminococcaceae	Ruminococcaceae_UCG-005	0.00137585709130278	726	4.05945376849299
20250213_NGI102	ANIMAL	ASV_225	52	AUT	Firmicutes	Ruminococcaceae	Ruminococcaceae_UCG-005	0.00117286178274991	726	4.05945376849299
20250213_NGI102	ANIMAL	ASV_302	75	AUT	Firmicutes	Ruminococcaceae	Ruminococcaceae_UCG-005	0.00169162757127391	726	4.05945376849299
20250213_NGI102	ANIMAL	ASV_543	36	AUT	Firmicutes	Ruminococcaceae	Ruminococcaceae_UCG-005	0.000811981234211476	726	4.05945376849299
20250213_NGI102	ANIMAL	ASV_36	347	AUT	Firmicutes	Ruminococcaceae	Ruminococcaceae_UCG-005	0.00782659689642728	726	4.05945376849299
20250213_NGI102	ANIMAL	ASV_146	132	AUT	Firmicutes	Ruminococcaceae	Ruminococcaceae_UCG-005	0.00297726452544208	726	4.05945376849299
20250213_NGI102	ANIMAL	ASV_169	90	AUT	Firmicutes	Ruminococcaceae	Ruminococcaceae_UCG-005	0.00202995308552869	726	4.05945376849299
20250213_NGI102	ANIMAL	ASV_196	117	AUT	Firmicutes	Ruminococcaceae	Ruminococcaceae_UCG-005	0.0026389390111873	726	4.05945376849299
20250213_NGI102	ANIMAL	ASV_199	133	AUT	Firmicutes	Ruminococcaceae	Ruminococcaceae_UCG-005	0.00299981955972573	726	4.05945376849299
20250213_NGI102	ANIMAL	ASV_138	98	AUT	Firmicutes	Ruminococcaceae	Ruminococcaceae_UCG-005	0.00221039335979791	726	4.05945376849299
20250213_NGI102	ANIMAL	ASV_241	68	AUT	Firmicutes	Ruminococcaceae	Ruminococcaceae_UCG-005	0.00153374233128834	726	4.05945376849299
20250213_NGI102	ANIMAL	ASV_206	53	AUT	Firmicutes	Ruminococcaceae	Ruminococcaceae_UCG-005	0.00119541681703356	726	4.05945376849299
20250213_NGI102	ANIMAL	ASV_663	54	AUT	Firmicutes	Ruminococcaceae	Ruminococcaceae_UCG-005	0.00121797185131721	726	4.05945376849299
20250213_NGI102	ANIMAL	ASV_403	49	AUT	Firmicutes	Ruminococcaceae	Ruminococcaceae_NK4A214_group	0.00110519667989895	726	4.05945376849299
20250213_NGI102	ANIMAL	ASV_453	39	AUT	Firmicutes	Ruminococcaceae	Ruminococcaceae_UCG-005	0.000879646337062432	726	4.05945376849299
20250213_NGI102	ANIMAL	ASV_1156	28	AUT	Firmicutes	Ruminococcaceae	Ruminococcaceae_UCG-005	0.000631540959942259	726	4.05945376849299
20250213_NGI102	ANIMAL	ASV_940	19	AUT	Firmicutes	Ruminococcaceae	Ruminococcaceae_UCG-005	0.00042854565138939	726	4.05945376849299
20250213_NGI102	ANIMAL	ASV_63	202	AUT	Firmicutes	Ruminococcaceae	Ruminococcaceae_UCG-005	0.00455611692529773	726	4.05945376849299
20250213_NGI102	ANIMAL	ASV_1454	14	AUT	Firmicutes	Ruminococcaceae	Ruminococcaceae_UCG-005	0.00031577047997113	726	4.05945376849299
20250213_NGI102	ANIMAL	ASV_147	46	AUT	Firmicutes	Ruminococcaceae	Ruminococcaceae_UCG-005	0.001037531577048	726	4.05945376849299
20250213_NGI102	ANIMAL	ASV_293	56	AUT	Firmicutes	Ruminococcaceae	Ruminococcaceae_UCG-005	0.00126308191988452	726	4.05945376849299
20250213_NGI102	ANIMAL	ASV_109	116	AUT	Firmicutes	Ruminococcaceae	Ruminococcaceae_UCG-005	0.00261638397690364	726	4.05945376849299
20250213_NGI102	ANIMAL	ASV_98	114	AUT	Firmicutes	Ruminococcaceae	Ruminococcaceae_UCG-005	0.00257127390833634	726	4.05945376849299
20250213_NGI102	ANIMAL	ASV_148	84	AUT	Firmicutes	Ruminococcaceae	Ruminococcaceae_UCG-005	0.00189462287982678	726	4.05945376849299
20250213_NGI102	ANIMAL	ASV_1056	31	AUT	Firmicutes	Ruminococcaceae	Ruminococcaceae_UCG-005	0.000699206062793215	726	4.05945376849299
20250213_NGI102	ANIMAL	ASV_346	53	AUT	Firmicutes	Ruminococcaceae	Ruminococcaceae_UCG-005	0.00119541681703356	726	4.05945376849299
20250213_NGI102	ANIMAL	ASV_485	33	AUT	Firmicutes	Ruminococcaceae	Ruminococcaceae_UCG-005	0.00074431613136052	726	4.05945376849299
20250213_NGI102	ANIMAL	ASV_533	70	AUT	Firmicutes	Ruminococcaceae	Ruminococcaceae_UCG-005	0.00157885239985565	726	4.05945376849299
20250213_NGI102	ANIMAL	ASV_498	78	AUT	Firmicutes	Ruminococcaceae	Ruminococcaceae_UCG-005	0.00175929267412486	726	4.05945376849299
20250213_NGI102	ANIMAL	ASV_760	45	AUT	Firmicutes	Ruminococcaceae	Ruminococcaceae_UCG-005	0.00101497654276435	726	4.05945376849299
20250213_NGI102	ANIMAL	ASV_1354	21	AUT	Firmicutes	Ruminococcaceae	Ruminococcaceae_UCG-005	0.000473655719956694	726	4.05945376849299
20250213_NGI102	ANIMAL	ASV_1370	19	AUT	Firmicutes	Christensenellaceae	Christensenellaceae_R-7_group	0.00042854565138939	726	4.05945376849299
20250213_NGI102	ANIMAL	ASV_361	57	AUT	Firmicutes	Christensenellaceae	Christensenellaceae_R-7_group	0.00128563695416817	726	4.05945376849299
20250213_NGI102	ANIMAL	ASV_261	102	AUT	Firmicutes	Christensenellaceae	Christensenellaceae_R-7_group	0.00230061349693252	726	4.05945376849299
20250213_NGI102	ANIMAL	ASV_1007	25	AUT	Firmicutes	Christensenellaceae	Christensenellaceae_R-7_group	0.000563875857091303	726	4.05945376849299
20250213_NGI102	ANIMAL	ASV_572	44	AUT	Firmicutes	Christensenellaceae	Christensenellaceae_R-7_group	0.000992421508480693	726	4.05945376849299
20250213_NGI102	ANIMAL	ASV_1179	20	AUT	Firmicutes	Christensenellaceae	Christensenellaceae_R-7_group	0.000451100685673042	726	4.05945376849299
20250213_NGI102	ANIMAL	ASV_280	37	AUT	Firmicutes	Ruminococcaceae	Ruminococcaceae_UCG-010	0.000834536268495128	726	4.05945376849299
20250213_NGI102	ANIMAL	ASV_1427	9	AUT	Firmicutes	Ruminococcaceae	Ruminococcaceae_UCG-010	0.000202995308552869	726	4.05945376849299
20250213_NGI102	ANIMAL	ASV_187	103	AUT	Firmicutes	Ruminococcaceae	Ruminococcaceae_UCG-005	0.00232316853121617	726	4.05945376849299
20250213_NGI102	ANIMAL	ASV_173	111	AUT	Firmicutes	Ruminococcaceae	Ruminococcaceae_UCG-005	0.00250360880548538	726	4.05945376849299
20250213_NGI102	ANIMAL	ASV_529	25	AUT	Firmicutes	Ruminococcaceae	Ruminococcaceae_NK4A214_group	0.000563875857091303	726	4.05945376849299
20250213_NGI102	ANIMAL	ASV_899	31	AUT	Proteobacteria	NA	NA	0.000699206062793215	726	4.05945376849299
20250213_NGI102	ANIMAL	ASV_595	36	AUT	Firmicutes	Lachnospiraceae	NA	0.000811981234211476	726	4.05945376849299
20250213_NGI102	ANIMAL	ASV_110	66	AUT	Firmicutes	Lachnospiraceae	NA	0.00148863226272104	726	4.05945376849299
20250213_NGI102	ANIMAL	ASV_265	65	AUT	Bacteroidetes	F082	NA	0.00146607722843739	726	4.05945376849299
20250213_NGI102	ANIMAL	ASV_141	85	AUT	Bacteroidetes	F082	NA	0.00191717791411043	726	4.05945376849299
20250213_NGI102	ANIMAL	ASV_1175	1	AUT	Bacteroidetes	F082	NA	2.25550342836521e-05	726	4.05945376849299
20250213_NGI102	ANIMAL	ASV_405	31	AUT	Bacteroidetes	F082	NA	0.000699206062793215	726	4.05945376849299
20250213_NGI102	ANIMAL	ASV_506	17	AUT	Bacteroidetes	F082	NA	0.000383435582822086	726	4.05945376849299
20250213_NGI102	ANIMAL	ASV_1330	55	AUT	Bacteroidetes	F082	NA	0.00124052688560087	726	4.05945376849299
20250213_NGI102	ANIMAL	ASV_1035	61	AUT	Bacteroidetes	F082	NA	0.00137585709130278	726	4.05945376849299
20250213_NGI102	ANIMAL	ASV_855	26	AUT	Bacteroidetes	Paludibacteraceae	NA	0.000586430891374955	726	4.05945376849299
20250213_NGI102	ANIMAL	ASV_262	68	AUT	Bacteroidetes	Paludibacteraceae	NA	0.00153374233128834	726	4.05945376849299
20250213_NGI102	ANIMAL	ASV_220	71	AUT	Bacteroidetes	Prevotellaceae	Prevotellaceae_UCG-003	0.0016014074341393	726	4.05945376849299
20250213_NGI102	ANIMAL	ASV_1172	18	AUT	Bacteroidetes	Prevotellaceae	Prevotellaceae_UCG-003	0.000405990617105738	726	4.05945376849299
20250213_NGI102	ANIMAL	ASV_515	45	AUT	Bacteroidetes	Paludibacteraceae	NA	0.00101497654276435	726	4.05945376849299
20250213_NGI102	ANIMAL	ASV_237	88	AUT	Bacteroidetes	Paludibacteraceae	NA	0.00198484301696139	726	4.05945376849299
20250213_NGI102	ANIMAL	ASV_263	13	AUT	Bacteroidetes	Paludibacteraceae	NA	0.000293215445687477	726	4.05945376849299
20250213_NGI102	ANIMAL	ASV_1466	12	AUT	Bacteroidetes	Rikenellaceae	hoa5-07d05_gut_group	0.000270660411403825	726	4.05945376849299
20250213_NGI102	ANIMAL	ASV_1017	15	AUT	Bacteroidetes	Paludibacteraceae	NA	0.000338325514254782	726	4.05945376849299
20250213_NGI102	ANIMAL	ASV_132	124	AUT	Bacteroidetes	Rikenellaceae	Alistipes	0.00279682425117286	726	4.05945376849299
20250213_NGI102	ANIMAL	ASV_377	86	AUT	Bacteroidetes	Rikenellaceae	Alistipes	0.00193973294839408	726	4.05945376849299
20250213_NGI102	ANIMAL	ASV_478	62	AUT	Bacteroidetes	Rikenellaceae	Alistipes	0.00139841212558643	726	4.05945376849299
20250213_NGI102	ANIMAL	ASV_60	190	AUT	Bacteroidetes	Rikenellaceae	Alistipes	0.0042854565138939	726	4.05945376849299
20250213_NGI102	ANIMAL	ASV_480	39	AUT	Bacteroidetes	Rikenellaceae	Alistipes	0.000879646337062432	726	4.05945376849299
20250213_NGI102	ANIMAL	ASV_628	9	AUT	Bacteroidetes	Rikenellaceae	Alistipes	0.000202995308552869	726	4.05945376849299
20250213_NGI102	ANIMAL	ASV_991	10	AUT	Bacteroidetes	Rikenellaceae	Alistipes	0.000225550342836521	726	4.05945376849299
20250213_NGI102	ANIMAL	ASV_1000	18	AUT	Bacteroidetes	Rikenellaceae	Alistipes	0.000405990617105738	726	4.05945376849299
20250213_NGI102	ANIMAL	ASV_331	64	AUT	Bacteroidetes	Rikenellaceae	Alistipes	0.00144352219415374	726	4.05945376849299
20250213_NGI102	ANIMAL	ASV_1006	44	AUT	Bacteroidetes	Rikenellaceae	Alistipes	0.000992421508480693	726	4.05945376849299
20250213_NGI102	ANIMAL	ASV_113	152	AUT	Bacteroidetes	Rikenellaceae	Alistipes	0.00342836521111512	726	4.05945376849299
20250213_NGI102	ANIMAL	ASV_492	48	AUT	Bacteroidetes	Rikenellaceae	Alistipes	0.0010826416456153	726	4.05945376849299
20250213_NGI102	ANIMAL	ASV_181	114	AUT	Bacteroidetes	Paludibacteraceae	NA	0.00257127390833634	726	4.05945376849299
20250213_NGI102	ANIMAL	ASV_42	236	AUT	Bacteroidetes	Bacteroidales_RF16_group	NA	0.0053229880909419	726	4.05945376849299
20250213_NGI102	ANIMAL	ASV_1187	42	AUT	Bacteroidetes	Bacteroidales_RF16_group	NA	0.000947311439913389	726	4.05945376849299
20250213_NGI102	ANIMAL	ASV_210	95	AUT	Bacteroidetes	Bacteroidales_RF16_group	NA	0.00214272825694695	726	4.05945376849299
20250213_NGI102	ANIMAL	ASV_1283	39	AUT	Bacteroidetes	Bacteroidales_RF16_group	NA	0.000879646337062432	726	4.05945376849299
20250213_NGI102	ANIMAL	ASV_369	28	AUT	Bacteroidetes	Bacteroidales_RF16_group	NA	0.000631540959942259	726	4.05945376849299
20250213_NGI102	ANIMAL	ASV_82	82	AUT	Bacteroidetes	Bacteroidales_RF16_group	NA	0.00184951281125947	726	4.05945376849299
20250213_NGI102	ANIMAL	ASV_24	171	AUT	Bacteroidetes	Bacteroidales_RF16_group	NA	0.00385691086250451	726	4.05945376849299
20250213_NGI102	ANIMAL	ASV_86	185	AUT	Bacteroidetes	Bacteroidales_RF16_group	NA	0.00417268134247564	726	4.05945376849299
20250213_NGI102	ANIMAL	ASV_28	205	AUT	Bacteroidetes	Bacteroidales_RF16_group	NA	0.00462378202814868	726	4.05945376849299
20250213_NGI102	ANIMAL	ASV_16	275	AUT	Bacteroidetes	Bacteroidales_RF16_group	NA	0.00620263442800433	726	4.05945376849299
20250213_NGI102	ANIMAL	ASV_1234	79	AUT	Bacteroidetes	Bacteroidales_RF16_group	NA	0.00178184770840852	726	4.05945376849299
20250213_NGI102	ANIMAL	ASV_66	73	AUT	Bacteroidetes	Bacteroidales_RF16_group	NA	0.0016465175027066	726	4.05945376849299
20250213_NGI102	ANIMAL	ASV_286	71	AUT	Bacteroidetes	Bacteroidales_RF16_group	NA	0.0016014074341393	726	4.05945376849299
20250213_NGI102	ANIMAL	ASV_150	188	AUT	Bacteroidetes	Bacteroidales_RF16_group	NA	0.0042403464453266	726	4.05945376849299
20250213_NGI102	ANIMAL	ASV_356	50	AUT	Bacteroidetes	Bacteroidales_RF16_group	NA	0.00112775171418261	726	4.05945376849299
20250213_NGI102	ANIMAL	ASV_61	145	AUT	Bacteroidetes	F082	NA	0.00327047997112956	726	4.05945376849299
20250213_NGI102	ANIMAL	ASV_406	45	AUT	Bacteroidetes	Rikenellaceae	Rikenellaceae_RC9_gut_group	0.00101497654276435	726	4.05945376849299
20250213_NGI102	ANIMAL	ASV_97	119	AUT	Bacteroidetes	F082	NA	0.0026840490797546	726	4.05945376849299
20250213_NGI102	ANIMAL	ASV_1	195	AUT	Bacteroidetes	Porphyromonadaceae	Porphyromonas	0.00439823168531216	726	4.05945376849299
20250213_NGI102	ANIMAL	ASV_520	68	AUT	Bacteroidetes	Prevotellaceae	Prevotellaceae_UCG-001	0.00153374233128834	726	4.05945376849299
20250213_NGI102	ANIMAL	ASV_275	45	AUT	Bacteroidetes	Prevotellaceae	NA	0.00101497654276435	726	4.05945376849299
20250213_NGI102	ANIMAL	ASV_250	93	AUT	Bacteroidetes	Prevotellaceae	NA	0.00209761818837965	726	4.05945376849299
20250213_NGI102	ANIMAL	ASV_193	3	AUT	Bacteroidetes	Porphyromonadaceae	Porphyromonas	6.76651028509563e-05	726	4.05945376849299
20250213_NGI102	ANIMAL	ASV_31	14	AUT	Bacteroidetes	Dysgonomonadaceae	Proteiniphilum	0.00031577047997113	726	4.05945376849299
20250213_NGI102	ANIMAL	ASV_334	51	AUT	Bacteroidetes	p-251-o5	NA	0.00115030674846626	726	4.05945376849299
20250213_NGI102	ANIMAL	ASV_258	44	AUT	Bacteroidetes	p-251-o5	NA	0.000992421508480693	726	4.05945376849299
20250213_NGI102	ANIMAL	ASV_945	43	AUT	Bacteroidetes	p-251-o5	NA	0.000969866474197041	726	4.05945376849299
20250213_NGI102	ANIMAL	ASV_566	32	AUT	Bacteroidetes	Bacteroidaceae	Bacteroides	0.000721761097076868	726	4.05945376849299
20250213_NGI102	ANIMAL	ASV_424	24	AUT	Bacteroidetes	Rikenellaceae	Rikenellaceae_RC9_gut_group	0.000541320822807651	726	4.05945376849299
20250213_NGI102	ANIMAL	ASV_590	44	AUT	Bacteroidetes	Rikenellaceae	Rikenellaceae_RC9_gut_group	0.000992421508480693	726	4.05945376849299
20250213_NGI102	ANIMAL	ASV_944	27	AUT	Bacteroidetes	Rikenellaceae	Rikenellaceae_RC9_gut_group	0.000608985925658607	726	4.05945376849299
20250213_NGI102	ANIMAL	ASV_1096	14	AUT	Bacteroidetes	Bacteroidaceae	Bacteroides	0.00031577047997113	726	4.05945376849299
20250213_NGI102	ANIMAL	ASV_133	44	AUT	Bacteroidetes	Bacteroidaceae	Bacteroides	0.000992421508480693	726	4.05945376849299
20250213_NGI102	ANIMAL	ASV_389	28	AUT	Bacteroidetes	Bacteroidaceae	Bacteroides	0.000631540959942259	726	4.05945376849299
20250213_NGI102	ANIMAL	ASV_1307	41	AUT	Bacteroidetes	Bacteroidaceae	Bacteroides	0.000924756405629737	726	4.05945376849299
20250213_NGI102	ANIMAL	ASV_1451	20	AUT	Bacteroidetes	Rikenellaceae	Rikenellaceae_RC9_gut_group	0.000451100685673042	726	4.05945376849299
20250213_NGI102	ANIMAL	ASV_896	23	AUT	Bacteroidetes	Bacteroidaceae	Bacteroides	0.000518765788523999	726	4.05945376849299
20250213_NGI102	ANIMAL	ASV_560	49	AUT	Bacteroidetes	Bacteroidaceae	Bacteroides	0.00110519667989895	726	4.05945376849299
20250213_NGI102	ANIMAL	ASV_371	70	AUT	Bacteroidetes	Prevotellaceae	Prevotellaceae_UCG-003	0.00157885239985565	726	4.05945376849299
20250213_NGI102	ANIMAL	ASV_92	50	AUT	Bacteroidetes	Prevotellaceae	Prevotellaceae_UCG-003	0.00112775171418261	726	4.05945376849299
20250213_NGI102	ANIMAL	ASV_319	46	AUT	Bacteroidetes	Prevotellaceae	Prevotellaceae_UCG-003	0.001037531577048	726	4.05945376849299
20250213_NGI102	ANIMAL	ASV_385	75	AUT	Bacteroidetes	Prevotellaceae	Prevotellaceae_UCG-003	0.00169162757127391	726	4.05945376849299
20250213_NGI102	ANIMAL	ASV_329	31	AUT	Bacteroidetes	Prevotellaceae	NA	0.000699206062793215	726	4.05945376849299
20250213_NGI102	ANIMAL	ASV_394	45	AUT	Bacteroidetes	Prevotellaceae	NA	0.00101497654276435	726	4.05945376849299
20250213_NGI102	ANIMAL	ASV_46	14	AUT	Bacteroidetes	Porphyromonadaceae	Porphyromonas	0.00031577047997113	726	4.05945376849299
20250213_NGI102	ANIMAL	ASV_417	26	AUT	Bacteroidetes	Tannerellaceae	Parabacteroides	0.000586430891374955	726	4.05945376849299
20250213_NGI102	ANIMAL	ASV_723	19	AUT	Bacteroidetes	Bacteroidales_RF16_group	NA	0.00042854565138939	726	4.05945376849299
20250213_NGI102	ANIMAL	ASV_941	85	AUT	Bacteroidetes	NA	NA	0.00191717791411043	726	4.05945376849299
20250213_NGI102	ANIMAL	ASV_251	32	AUT	Bacteroidetes	NA	NA	0.000721761097076868	726	4.05945376849299
20250213_NGI102	ANIMAL	ASV_804	6	AUT	Bacteroidetes	NA	NA	0.000135330205701913	726	4.05945376849299
20250213_NGI102	ANIMAL	ASV_425	17	AUT	Bacteroidetes	NA	NA	0.000383435582822086	726	4.05945376849299
20250213_NGI102	ANIMAL	ASV_713	18	AUT	Bacteroidetes	NA	NA	0.000405990617105738	726	4.05945376849299
20250213_NGI102	ANIMAL	ASV_1489	13	AUT	Bacteroidetes	NA	NA	0.000293215445687477	726	4.05945376849299
20250213_NGI102	ANIMAL	ASV_697	39	AUT	Bacteroidetes	NA	NA	0.000879646337062432	726	4.05945376849299
20250213_NGI102	ANIMAL	ASV_351	97	AUT	Bacteroidetes	NA	NA	0.00218783832551425	726	4.05945376849299
20250213_NGI102	ANIMAL	ASV_160	194	AUT	Bacteroidetes	NA	NA	0.00437567665102851	726	4.05945376849299
20250213_NGI102	ANIMAL	ASV_1123	14	AUT	Bacteroidetes	NA	NA	0.00031577047997113	726	4.05945376849299
20250213_NGI102	ANIMAL	ASV_1190	8	AUT	Bacteroidetes	NA	NA	0.000180440274269217	726	4.05945376849299
20250213_NGI102	ANIMAL	ASV_1059	31	AUT	Bacteroidetes	NA	NA	0.000699206062793215	726	4.05945376849299
20250213_NGI102	ANIMAL	ASV_1471	33	AUT	Bacteroidetes	NA	NA	0.00074431613136052	726	4.05945376849299
20250213_NGI102	ANIMAL	ASV_614	9	AUT	Bacteroidetes	NA	NA	0.000202995308552869	726	4.05945376849299
20250213_NGI102	ANIMAL	ASV_1418	6	AUT	Bacteroidetes	NA	NA	0.000135330205701913	726	4.05945376849299
20250213_NGI102	ANIMAL	ASV_353	21	AUT	Bacteroidetes	NA	NA	0.000473655719956694	726	4.05945376849299
20250213_NGI102	ANIMAL	ASV_574	29	AUT	Bacteroidetes	NA	NA	0.000654095994225911	726	4.05945376849299
20250213_NGI102	ANIMAL	ASV_400	29	AUT	Bacteroidetes	NA	NA	0.000654095994225911	726	4.05945376849299
20250213_NGI102	ANIMAL	ASV_601	40	AUT	Bacteroidetes	Rikenellaceae	Alistipes	0.000902201371346084	726	4.05945376849299
20250213_NGI102	ANIMAL	ASV_839	22	AUT	Bacteroidetes	Rikenellaceae	Alistipes	0.000496210754240346	726	4.05945376849299
20250213_NGI102	ANIMAL	ASV_1154	40	AUT	Bacteroidetes	Prevotellaceae	Prevotellaceae_UCG-004	0.000902201371346084	726	4.05945376849299
20250213_NGI102	ANIMAL	ASV_594	18	AUT	Bacteroidetes	Muribaculaceae	NA	0.000405990617105738	726	4.05945376849299
20250213_NGI102	ANIMAL	ASV_747	53	AUT	Bacteroidetes	NA	NA	0.00119541681703356	726	4.05945376849299
20250213_NGI102	ANIMAL	ASV_965	18	AUT	Bacteroidetes	Prevotellaceae	Prevotellaceae_UCG-004	0.000405990617105738	726	4.05945376849299
20250213_NGI102	ANIMAL	ASV_32	250	AUT	Bacteroidetes	Prevotellaceae	Prevotellaceae_UCG-004	0.00563875857091303	726	4.05945376849299
20250213_NGI102	ANIMAL	ASV_337	32	AUT	Bacteroidetes	Prevotellaceae	Prevotellaceae_UCG-004	0.000721761097076868	726	4.05945376849299
20250213_NGI102	ANIMAL	ASV_1208	18	AUT	Bacteroidetes	Prevotellaceae	Prevotellaceae_UCG-004	0.000405990617105738	726	4.05945376849299
20250213_NGI102	ANIMAL	ASV_178	100	AUT	Bacteroidetes	Prevotellaceae	Prevotellaceae_UCG-004	0.00225550342836521	726	4.05945376849299
20250213_NGI102	ANIMAL	ASV_463	24	AUT	Bacteroidetes	Prevotellaceae	Prevotellaceae_UCG-004	0.000541320822807651	726	4.05945376849299
20250213_NGI102	ANIMAL	ASV_972	32	AUT	Bacteroidetes	Prevotellaceae	Prevotellaceae_UCG-004	0.000721761097076868	726	4.05945376849299
20250213_NGI102	ANIMAL	ASV_541	64	AUT	Bacteroidetes	Prevotellaceae	Prevotellaceae_UCG-004	0.00144352219415374	726	4.05945376849299
20250213_NGI102	ANIMAL	ASV_80	152	AUT	Bacteroidetes	Prevotellaceae	Prevotellaceae_UCG-001	0.00342836521111512	726	4.05945376849299
20250213_NGI102	ANIMAL	ASV_915	30	AUT	Bacteroidetes	Prevotellaceae	Prevotellaceae_UCG-001	0.000676651028509563	726	4.05945376849299
20250213_NGI102	ANIMAL	ASV_744	44	AUT	Bacteroidetes	Bacteroidales_RF16_group	NA	0.000992421508480693	726	4.05945376849299
20250213_NGI102	ANIMAL	ASV_1085	54	AUT	Bacteroidetes	Bacteroidales_RF16_group	NA	0.00121797185131721	726	4.05945376849299
20250213_NGI102	ANIMAL	ASV_136	188	AUT	Bacteroidetes	Bacteroidales_RF16_group	NA	0.0042403464453266	726	4.05945376849299
20250213_NGI102	ANIMAL	ASV_2	62	AUT	Bacteroidetes	Porphyromonadaceae	NA	0.00139841212558643	726	4.05945376849299
20250213_NGI102	ANIMAL	ASV_211	7	AUT	Bacteroidetes	Rikenellaceae	Blvii28_wastewater-sludge_group	0.000157885239985565	726	4.05945376849299
20250213_NGI102	ANIMAL	ASV_77	77	AUT	Bacteroidetes	p-251-o5	NA	0.00173673763984121	726	4.05945376849299
20250213_NGI102	ANIMAL	ASV_260	52	AUT	Bacteroidetes	Prevotellaceae	Prevotellaceae_UCG-003	0.00117286178274991	726	4.05945376849299
20250213_NGI102	ANIMAL	ASV_157	69	AUT	Bacteroidetes	Prevotellaceae	Prevotellaceae_UCG-003	0.001556297365572	726	4.05945376849299
20250213_NGI102	ANIMAL	ASV_591	88	AUT	Bacteroidetes	Prevotellaceae	Prevotellaceae_UCG-004	0.00198484301696139	726	4.05945376849299
20250213_NGI102	ANIMAL	ASV_1357	16	AUT	Bacteroidetes	Rikenellaceae	Rikenellaceae_RC9_gut_group	0.000360880548538434	726	4.05945376849299
20250213_NGI102	ANIMAL	ASV_502	19	AUT	Bacteroidetes	Rikenellaceae	Rikenellaceae_RC9_gut_group	0.00042854565138939	726	4.05945376849299
20250213_NGI102	ANIMAL	ASV_1299	36	AUT	Bacteroidetes	Rikenellaceae	Rikenellaceae_RC9_gut_group	0.000811981234211476	726	4.05945376849299
20250213_NGI102	ANIMAL	ASV_1116	31	AUT	Bacteroidetes	Bacteroidaceae	Bacteroides	0.000699206062793215	726	4.05945376849299
20250213_NGI102	ANIMAL	ASV_532	46	AUT	Bacteroidetes	Bacteroidaceae	Bacteroides	0.001037531577048	726	4.05945376849299
20250213_NGI102	ANIMAL	ASV_635	40	AUT	Bacteroidetes	Bacteroidaceae	Bacteroides	0.000902201371346084	726	4.05945376849299
20250213_NGI102	ANIMAL	ASV_1151	25	AUT	Bacteroidetes	Bacteroidaceae	Bacteroides	0.000563875857091303	726	4.05945376849299
20250213_NGI102	ANIMAL	ASV_767	35	AUT	Bacteroidetes	Bacteroidaceae	Bacteroides	0.000789426199927824	726	4.05945376849299
20250213_NGI102	ANIMAL	ASV_1422	14	AUT	Bacteroidetes	Bacteroidaceae	Bacteroides	0.00031577047997113	726	4.05945376849299
20250213_NGI102	ANIMAL	ASV_198	41	AUT	Bacteroidetes	Bacteroidaceae	Bacteroides	0.000924756405629737	726	4.05945376849299
20250213_NGI102	ANIMAL	ASV_582	48	AUT	Bacteroidetes	Bacteroidaceae	Bacteroides	0.0010826416456153	726	4.05945376849299
20250213_NGI102	ANIMAL	ASV_693	18	AUT	Bacteroidetes	Bacteroidaceae	Bacteroides	0.000405990617105738	726	4.05945376849299
20250213_NGI102	ANIMAL	ASV_636	27	AUT	Bacteroidetes	Bacteroidaceae	Bacteroides	0.000608985925658607	726	4.05945376849299
20250213_NGI102	ANIMAL	ASV_1366	13	AUT	Bacteroidetes	Bacteroidaceae	Bacteroides	0.000293215445687477	726	4.05945376849299
20250213_NGI102	ANIMAL	ASV_392	27	AUT	Bacteroidetes	Bacteroidaceae	Bacteroides	0.000608985925658607	726	4.05945376849299
20250213_NGI102	ANIMAL	ASV_161	102	AUT	Bacteroidetes	Bacteroidaceae	Bacteroides	0.00230061349693252	726	4.05945376849299
20250213_NGI102	ANIMAL	ASV_179	45	AUT	Bacteroidetes	Bacteroidaceae	Bacteroides	0.00101497654276435	726	4.05945376849299
20250213_NGI102	ANIMAL	ASV_805	8	AUT	Bacteroidetes	Bacteroidaceae	Bacteroides	0.000180440274269217	726	4.05945376849299
20250213_NGI102	ANIMAL	ASV_313	61	AUT	Bacteroidetes	Bacteroidaceae	Bacteroides	0.00137585709130278	726	4.05945376849299
20250213_NGI102	ANIMAL	ASV_208	64	AUT	Bacteroidetes	Bacteroidaceae	Bacteroides	0.00144352219415374	726	4.05945376849299
20250213_NGI102	ANIMAL	ASV_1168	30	AUT	Bacteroidetes	Bacteroidaceae	Bacteroides	0.000676651028509563	726	4.05945376849299
20250213_NGI102	ANIMAL	ASV_314	72	AUT	Bacteroidetes	Bacteroidaceae	Bacteroides	0.00162396246842295	726	4.05945376849299
20250213_NGI102	ANIMAL	ASV_14	410	AUT	Bacteroidetes	Bacteroidaceae	Bacteroides	0.00924756405629737	726	4.05945376849299
20250213_NGI102	ANIMAL	ASV_836	21	AUT	Bacteroidetes	Bacteroidaceae	Bacteroides	0.000473655719956694	726	4.05945376849299
20250213_NGI102	ANIMAL	ASV_1526	20	AUT	Bacteroidetes	Bacteroidaceae	Bacteroides	0.000451100685673042	726	4.05945376849299
20250213_NGI102	ANIMAL	ASV_1049	12	AUT	Bacteroidetes	Bacteroidaceae	Bacteroides	0.000270660411403825	726	4.05945376849299
20250213_NGI102	ANIMAL	ASV_554	30	AUT	Bacteroidetes	Bacteroidaceae	Bacteroides	0.000676651028509563	726	4.05945376849299
20250213_NGI102	ANIMAL	ASV_284	87	AUT	Bacteroidetes	Prevotellaceae	Prevotellaceae_UCG-003	0.00196228798267773	726	4.05945376849299
20250213_NGI102	ANIMAL	ASV_50	220	AUT	Bacteroidetes	Bacteroidales_UCG-001	NA	0.00496210754240346	726	4.05945376849299
20250213_NGI102	ANIMAL	ASV_659	43	AUT	Bacteroidetes	Bacteroidales_UCG-001	NA	0.000969866474197041	726	4.05945376849299
20250213_NGI102	ANIMAL	ASV_704	31	AUT	Bacteroidetes	Marinilabiliaceae	Geofilum	0.000699206062793215	726	4.05945376849299
20250213_NGI102	ANIMAL	ASV_398	94	AUT	Bacteroidetes	Marinilabiliaceae	Geofilum	0.0021201732226633	726	4.05945376849299
20250213_NGI102	ANIMAL	ASV_200	96	AUT	Bacteroidetes	Marinilabiliaceae	Geofilum	0.0021652832912306	726	4.05945376849299
20250213_NGI102	ANIMAL	ASV_171	52	AUT	Bacteroidetes	Marinilabiliaceae	Geofilum	0.00117286178274991	726	4.05945376849299
20250213_NGI102	ANIMAL	ASV_1271	21	AUT	Bacteroidetes	Marinilabiliaceae	Geofilum	0.000473655719956694	726	4.05945376849299
20250213_NGI102	ANIMAL	ASV_606	37	AUT	Bacteroidetes	F082	NA	0.000834536268495128	726	4.05945376849299
20250213_NGI102	ANIMAL	ASV_204	64	AUT	Bacteroidetes	F082	NA	0.00144352219415374	726	4.05945376849299
20250213_NGI102	ANIMAL	ASV_1337	18	AUT	Bacteroidetes	Rikenellaceae	Rikenellaceae_RC9_gut_group	0.000405990617105738	726	4.05945376849299
20250213_NGI102	ANIMAL	ASV_531	37	AUT	Bacteroidetes	p-2534-18B5_gut_group	NA	0.000834536268495128	726	4.05945376849299
20250213_NGI102	ANIMAL	ASV_33	69	AUT	Bacteroidetes	p-2534-18B5_gut_group	NA	0.001556297365572	726	4.05945376849299
20250213_NGI102	ANIMAL	ASV_22	33	AUT	Bacteroidetes	p-2534-18B5_gut_group	NA	0.00074431613136052	726	4.05945376849299
20250213_NGI102	ANIMAL	ASV_315	130	AUT	Bacteroidetes	p-2534-18B5_gut_group	NA	0.00293215445687477	726	4.05945376849299
20250213_NGI102	ANIMAL	ASV_1103	47	AUT	Bacteroidetes	Rikenellaceae	Rikenellaceae_RC9_gut_group	0.00106008661133165	726	4.05945376849299
20250213_NGI102	ANIMAL	ASV_842	16	AUT	Bacteroidetes	Rikenellaceae	Rikenellaceae_RC9_gut_group	0.000360880548538434	726	4.05945376849299
20250213_NGI102	ANIMAL	ASV_1165	42	AUT	Bacteroidetes	Rikenellaceae	Rikenellaceae_RC9_gut_group	0.000947311439913389	726	4.05945376849299
20250213_NGI102	ANIMAL	ASV_700	18	AUT	Bacteroidetes	Rikenellaceae	Rikenellaceae_RC9_gut_group	0.000405990617105738	726	4.05945376849299
20250213_NGI102	ANIMAL	ASV_418	16	AUT	Bacteroidetes	Rikenellaceae	Rikenellaceae_RC9_gut_group	0.000360880548538434	726	4.05945376849299
20250213_NGI102	ANIMAL	ASV_1336	14	AUT	Bacteroidetes	Rikenellaceae	Rikenellaceae_RC9_gut_group	0.00031577047997113	726	4.05945376849299
20250213_NGI102	ANIMAL	ASV_139	69	AUT	Bacteroidetes	Rikenellaceae	Rikenellaceae_RC9_gut_group	0.001556297365572	726	4.05945376849299
20250213_NGI102	ANIMAL	ASV_1497	26	AUT	Bacteroidetes	Rikenellaceae	Rikenellaceae_RC9_gut_group	0.000586430891374955	726	4.05945376849299
20250213_NGI102	ANIMAL	ASV_1186	38	AUT	Bacteroidetes	Rikenellaceae	Rikenellaceae_RC9_gut_group	0.00085709130277878	726	4.05945376849299
20250213_NGI102	ANIMAL	ASV_467	73	AUT	Bacteroidetes	Rikenellaceae	Rikenellaceae_RC9_gut_group	0.0016465175027066	726	4.05945376849299
20250213_NGI102	ANIMAL	ASV_1122	16	AUT	Bacteroidetes	Rikenellaceae	Rikenellaceae_RC9_gut_group	0.000360880548538434	726	4.05945376849299
20250213_NGI102	ANIMAL	ASV_1353	38	AUT	Bacteroidetes	Rikenellaceae	Rikenellaceae_RC9_gut_group	0.00085709130277878	726	4.05945376849299
20250213_NGI102	ANIMAL	ASV_7	90	AUT	Patescibacteria	NA	NA	0.00202995308552869	726	4.05945376849299
20250213_NGI102	ANIMAL	ASV_1390	4	AUT	Firmicutes	Planococcaceae	Lysinibacillus	9.02201371346084e-05	726	4.05945376849299
20250213_NGI102	ANIMAL	ASV_23	73	AUT	Firmicutes	Acidaminococcaceae	Succiniclasticum	0.0016465175027066	726	4.05945376849299
20250213_NGI102	ANIMAL	ASV_649	40	AUT	Firmicutes	Peptococcaceae	NA	0.000902201371346084	726	4.05945376849299
20250213_NGI102	ANIMAL	ASV_192	59	AUT	Firmicutes	Peptococcaceae	NA	0.00133074702273547	726	4.05945376849299
20250213_NGI102	ANIMAL	ASV_629	60	AUT	Firmicutes	Acidaminococcaceae	Phascolarctobacterium	0.00135330205701913	726	4.05945376849299
20250213_NGI102	ANIMAL	ASV_422	47	AUT	Firmicutes	Acidaminococcaceae	Phascolarctobacterium	0.00106008661133165	726	4.05945376849299
20250213_NGI102	ANIMAL	ASV_40	239	AUT	Firmicutes	Acidaminococcaceae	Phascolarctobacterium	0.00539065319379285	726	4.05945376849299
20250213_NGI102	ANIMAL	ASV_684	56	AUT	Firmicutes	Acidaminococcaceae	Phascolarctobacterium	0.00126308191988452	726	4.05945376849299
20250213_NGI102	ANIMAL	ASV_124	109	AUT	Firmicutes	Acidaminococcaceae	Phascolarctobacterium	0.00245849873691808	726	4.05945376849299
20250213_NGI102	ANIMAL	ASV_762	34	AUT	Firmicutes	Acidaminococcaceae	Phascolarctobacterium	0.000766871165644172	726	4.05945376849299
20250213_NGI102	ANIMAL	ASV_120	108	AUT	Spirochaetes	Spirochaetaceae	GWE2-31-10	0.00243594370263443	726	4.05945376849299
20250213_NGI102	ANIMAL	ASV_84	9	AUT	Actinobacteria	Atopobiaceae	Olsenella	0.000202995308552869	726	4.05945376849299
20250213_NGI102	ANIMAL	ASV_174	22	AUT	Actinobacteria	Atopobiaceae	Olsenella	0.000496210754240346	726	4.05945376849299
20250213_NGI102	ANIMAL	ASV_472	78	AUT	Proteobacteria	NA	NA	0.00175929267412486	726	4.05945376849299
20250213_NGI102	ANIMAL	ASV_1293	32	AUT	Firmicutes	NA	NA	0.000721761097076868	726	4.05945376849299
20250213_NGI102	ANIMAL	ASV_281	49	AUT	Patescibacteria	Saccharimonadaceae	Candidatus_Saccharimonas	0.00110519667989895	726	4.05945376849299
20250213_NGI102	ANIMAL	ASV_285	71	AUT	Tenericutes	NA	NA	0.0016014074341393	726	4.05945376849299
20250213_NGI102	ANIMAL	ASV_470	86	AUT	Tenericutes	NA	NA	0.00193973294839408	726	4.05945376849299
20250213_NGI102	ANIMAL	ASV_1296	7	AUT	Firmicutes	Erysipelotrichaceae	NA	0.000157885239985565	726	4.05945376849299
20250213_NGI102	ANIMAL	ASV_1270	19	AUT	Tenericutes	NA	NA	0.00042854565138939	726	4.05945376849299
20250213_NGI102	ANIMAL	ASV_1011	15	AUT	Firmicutes	Erysipelotrichaceae	NA	0.000338325514254782	726	4.05945376849299
20250213_NGI102	ANIMAL	ASV_870	51	AUT	Tenericutes	NA	NA	0.00115030674846626	726	4.05945376849299
20250213_NGI102	ANIMAL	ASV_604	32	AUT	Tenericutes	NA	NA	0.000721761097076868	726	4.05945376849299
20250213_NGI102	ANIMAL	ASV_1301	14	AUT	Tenericutes	NA	NA	0.00031577047997113	726	4.05945376849299
20250213_NGI102	ANIMAL	ASV_1335	15	AUT	Tenericutes	NA	NA	0.000338325514254782	726	4.05945376849299
20250213_NGI102	ANIMAL	ASV_1421	21	AUT	Tenericutes	NA	NA	0.000473655719956694	726	4.05945376849299
20250213_NGI102	ANIMAL	ASV_404	2	AUT	Firmicutes	Family_XI	Murdochiella	4.51100685673042e-05	726	4.05945376849299
20250213_NGI102	ANIMAL	ASV_68	5	AUT	Firmicutes	Family_XI	Helcococcus	0.000112775171418261	726	4.05945376849299
20250213_NGI102	ANIMAL	ASV_43	25	AUT	Firmicutes	Family_XI	Murdochiella	0.000563875857091303	726	4.05945376849299
20250213_NGI102	ANIMAL	ASV_100	14	AUT	Firmicutes	Family_XI	Anaerococcus	0.00031577047997113	726	4.05945376849299
20250213_NGI102	ANIMAL	ASV_317	249	AUT	Proteobacteria	NA	NA	0.00561620353662938	726	4.05945376849299
20250213_NGI102	ANIMAL	ASV_600	36	AUT	Proteobacteria	NA	NA	0.000811981234211476	726	4.05945376849299
20250213_NGI102	ANIMAL	ASV_929	10	AUT	Cyanobacteria	NA	NA	0.000225550342836521	726	4.05945376849299
20250213_NGI102	ANIMAL	ASV_167	101	AUT	Cyanobacteria	NA	NA	0.00227805846264886	726	4.05945376849299
20250213_NGI102	ANIMAL	ASV_1524	22	AUT	Cyanobacteria	NA	NA	0.000496210754240346	726	4.05945376849299
20250213_NGI102	ANIMAL	ASV_186	108	AUT	Cyanobacteria	NA	NA	0.00243594370263443	726	4.05945376849299
20250213_NGI102	ANIMAL	ASV_461	37	AUT	Cyanobacteria	NA	NA	0.000834536268495128	726	4.05945376849299
20250213_NGI102	ANIMAL	ASV_1235	13	AUT	Cyanobacteria	NA	NA	0.000293215445687477	726	4.05945376849299
20250213_NGI102	ANIMAL	ASV_1388	16	AUT	Elusimicrobia	Elusimicrobiaceae	Elusimicrobium	0.000360880548538434	726	4.05945376849299
20250213_NGI102	ANIMAL	ASV_49	26	AUT	Firmicutes	Ruminococcaceae	Fastidiosipila	0.000586430891374955	726	4.05945376849299
20250213_NGI102	ANIMAL	ASV_758	21	AUT	Firmicutes	Ruminococcaceae	Ruminococcaceae_UCG-010	0.000473655719956694	726	4.05945376849299
20250213_NGI102	ANIMAL	ASV_52	17	AUT	Actinobacteria	Actinomycetaceae	Arcanobacterium	0.000383435582822086	726	4.05945376849299
20250213_NGI102	ANIMAL	ASV_55	9	AUT	Actinobacteria	Actinomycetaceae	Arcanobacterium	0.000202995308552869	726	4.05945376849299
20250213_NGI102	ANIMAL	ASV_407	47	AUT	Firmicutes	Ruminococcaceae	NA	0.00106008661133165	726	4.05945376849299
20250213_NGI102	ANIMAL	ASV_119	113	AUT	Firmicutes	Ruminococcaceae	NA	0.00254871887405269	726	4.05945376849299
20250213_NGI102	ANIMAL	ASV_1316	17	AUT	Firmicutes	Ruminococcaceae	NA	0.000383435582822086	726	4.05945376849299
20250213_NGI102	ANIMAL	ASV_96	100	AUT	Firmicutes	Ruminococcaceae	NA	0.00225550342836521	726	4.05945376849299
20250213_NGI102	ANIMAL	ASV_340	7	AUT	Firmicutes	Ruminococcaceae	NA	0.000157885239985565	726	4.05945376849299
20250213_NGI102	ANIMAL	ASV_793	11	AUT	Firmicutes	Ruminococcaceae	NA	0.000248105377120173	726	4.05945376849299
20250213_NGI102	ANIMAL	ASV_1400	27	AUT	Firmicutes	Ruminococcaceae	NA	0.000608985925658607	726	4.05945376849299
20250213_NGI102	ANIMAL	ASV_939	24	AUT	Firmicutes	Ruminococcaceae	NA	0.000541320822807651	726	4.05945376849299
20250213_NGI102	ANIMAL	ASV_1144	8	AUT	Firmicutes	Ruminococcaceae	NA	0.000180440274269217	726	4.05945376849299
20250213_NGI102	ANIMAL	ASV_609	28	AUT	Firmicutes	Ruminococcaceae	Candidatus_Soleaferrea	0.000631540959942259	726	4.05945376849299
20250213_NGI102	ANIMAL	ASV_78	205	AUT	Firmicutes	Ruminococcaceae	Candidatus_Soleaferrea	0.00462378202814868	726	4.05945376849299
20250213_NGI102	ANIMAL	ASV_292	42	AUT	Firmicutes	Ruminococcaceae	Candidatus_Soleaferrea	0.000947311439913389	726	4.05945376849299
20250213_NGI102	ANIMAL	ASV_952	39	AUT	Firmicutes	Ruminococcaceae	NA	0.000879646337062432	726	4.05945376849299
20250213_NGI102	ANIMAL	ASV_853	26	AUT	Firmicutes	Ruminococcaceae	NA	0.000586430891374955	726	4.05945376849299
20250213_NGI102	ANIMAL	ASV_846	36	AUT	Firmicutes	Ruminococcaceae	NA	0.000811981234211476	726	4.05945376849299
20250213_NGI102	ANIMAL	ASV_278	11	AUT	Firmicutes	Ruminococcaceae	NA	0.000248105377120173	726	4.05945376849299
20250213_NGI102	ANIMAL	ASV_1075	18	AUT	Firmicutes	Ruminococcaceae	Hydrogenoanaerobacterium	0.000405990617105738	726	4.05945376849299
20250213_NGI102	ANIMAL	ASV_386	30	AUT	Firmicutes	Lachnospiraceae	Acetitomaculum	0.000676651028509563	726	4.05945376849299
20250213_NGI102	ANIMAL	ASV_942	15	AUT	Firmicutes	Ruminococcaceae	NA	0.000338325514254782	726	4.05945376849299
20250213_NGI102	ANIMAL	ASV_183	31	AUT	Firmicutes	Ruminococcaceae	NA	0.000699206062793215	726	4.05945376849299
20250213_NGI102	ANIMAL	ASV_177	139	AUT	Firmicutes	Ruminococcaceae	NA	0.00313514976542764	726	4.05945376849299
20250213_NGI102	ANIMAL	ASV_1469	20	AUT	Firmicutes	Ruminococcaceae	NA	0.000451100685673042	726	4.05945376849299
20250213_NGI102	ANIMAL	ASV_718	20	AUT	Firmicutes	Ruminococcaceae	Candidatus_Soleaferrea	0.000451100685673042	726	4.05945376849299
20250213_NGI102	ANIMAL	ASV_305	50	AUT	Firmicutes	Ruminococcaceae	Negativibacillus	0.00112775171418261	726	4.05945376849299
20250213_NGI102	ANIMAL	ASV_1196	23	AUT	Firmicutes	Ruminococcaceae	Angelakisella	0.000518765788523999	726	4.05945376849299
20250213_NGI102	ANIMAL	ASV_990	12	AUT	Firmicutes	Ruminococcaceae	NA	0.000270660411403825	726	4.05945376849299
20250213_NGI102	ANIMAL	ASV_1030	72	AUT	Firmicutes	Ruminococcaceae	Ruminococcus_1	0.00162396246842295	726	4.05945376849299
20250213_NGI102	ANIMAL	ASV_1216	15	AUT	Firmicutes	Ruminococcaceae	Ruminococcaceae_UCG-013	0.000338325514254782	726	4.05945376849299
20250213_NGI102	ANIMAL	ASV_1180	28	AUT	Firmicutes	Ruminococcaceae	Ruminococcus_2	0.000631540959942259	726	4.05945376849299
20250213_NGI102	ANIMAL	ASV_563	19	AUT	Firmicutes	Ruminococcaceae	Ruminococcaceae_UCG-013	0.00042854565138939	726	4.05945376849299
20250213_NGI102	ANIMAL	ASV_336	31	AUT	Firmicutes	Ruminococcaceae	Ruminococcaceae_UCG-013	0.000699206062793215	726	4.05945376849299
20250213_NGI102	ANIMAL	ASV_202	85	AUT	Firmicutes	Ruminococcaceae	Ruminococcus_1	0.00191717791411043	726	4.05945376849299
20250213_NGI102	ANIMAL	ASV_539	32	AUT	Firmicutes	Ruminococcaceae	Ruminococcaceae_UCG-013	0.000721761097076868	726	4.05945376849299
20250213_NGI102	ANIMAL	ASV_871	40	AUT	Firmicutes	Ruminococcaceae	Ruminococcus_2	0.000902201371346084	726	4.05945376849299
20250213_NGI102	ANIMAL	ASV_58	136	AUT	Firmicutes	Lachnospiraceae	Lachnoclostridium_10	0.00306748466257669	726	4.05945376849299
20250213_NGI102	ANIMAL	ASV_1320	36	AUT	Firmicutes	Ruminococcaceae	Ruminiclostridium_6	0.000811981234211476	726	4.05945376849299
20250213_NGI102	ANIMAL	ASV_1519	11	AUT	Firmicutes	Ruminococcaceae	Ruminiclostridium_6	0.000248105377120173	726	4.05945376849299
20250213_NGI102	ANIMAL	ASV_358	94	AUT	Firmicutes	Ruminococcaceae	Ruminiclostridium_6	0.0021201732226633	726	4.05945376849299
20250213_NGI102	ANIMAL	ASV_585	30	AUT	Firmicutes	Ruminococcaceae	NA	0.000676651028509563	726	4.05945376849299
20250213_NGI103	ANIMAL	ASV_344	15	AUT	Spirochaetes	Spirochaetaceae	Treponema_2	0.000384181948570843	663	2.21075786861377
20250213_NGI103	ANIMAL	ASV_705	76	AUT	Spirochaetes	Spirochaetaceae	Treponema_2	0.00194652187275894	663	2.21075786861377
20250213_NGI103	ANIMAL	ASV_156	74	AUT	Spirochaetes	Spirochaetaceae	Treponema_2	0.00189529761294949	663	2.21075786861377
20250213_NGI103	ANIMAL	ASV_219	17	AUT	Spirochaetes	Spirochaetaceae	Treponema_2	0.000435406208380289	663	2.21075786861377
20250213_NGI103	ANIMAL	ASV_134	101	AUT	Spirochaetes	Spirochaetaceae	Treponema_2	0.00258682512037701	663	2.21075786861377
20250213_NGI103	ANIMAL	ASV_72	195	AUT	Spirochaetes	Spirochaetaceae	Treponema_2	0.00499436533142096	663	2.21075786861377
20250213_NGI103	ANIMAL	ASV_570	15	AUT	Spirochaetes	Spirochaetaceae	Treponema_2	0.000384181948570843	663	2.21075786861377
20250213_NGI103	ANIMAL	ASV_94	89	AUT	Spirochaetes	Spirochaetaceae	Treponema_2	0.00227947956152034	663	2.21075786861377
20250213_NGI103	ANIMAL	ASV_3	38	AUT	Spirochaetes	Spirochaetaceae	Treponema_2	0.000973260936379469	663	2.21075786861377
20250213_NGI103	ANIMAL	ASV_164	24	AUT	Spirochaetes	Spirochaetaceae	Treponema_2	0.000614691117713349	663	2.21075786861377
20250213_NGI103	ANIMAL	ASV_114	158	AUT	Spirochaetes	Spirochaetaceae	Treponema_2	0.00404671652494621	663	2.21075786861377
20250213_NGI103	ANIMAL	ASV_1014	51	AUT	Spirochaetes	Spirochaetaceae	Treponema_2	0.00130621862514087	663	2.21075786861377
20250213_NGI103	ANIMAL	ASV_778	27	AUT	Spirochaetes	Spirochaetaceae	Treponema_2	0.000691527507427518	663	2.21075786861377
20250213_NGI103	ANIMAL	ASV_246	86	AUT	Spirochaetes	Spirochaetaceae	Treponema_2	0.00220264317180617	663	2.21075786861377
20250213_NGI103	ANIMAL	ASV_105	173	AUT	Spirochaetes	Spirochaetaceae	Treponema_2	0.00443089847351706	663	2.21075786861377
20250213_NGI103	ANIMAL	ASV_162	83	AUT	Spirochaetes	Spirochaetaceae	Treponema_2	0.002125806782092	663	2.21075786861377
20250213_NGI103	ANIMAL	ASV_95	250	AUT	Spirochaetes	Spirochaetaceae	Treponema_2	0.00640303247618072	663	2.21075786861377
20250213_NGI103	ANIMAL	ASV_320	19	AUT	Spirochaetes	Spirochaetaceae	Treponema_2	0.000486630468189735	663	2.21075786861377
20250213_NGI103	ANIMAL	ASV_19	1119	AUT	Spirochaetes	Spirochaetaceae	Treponema_2	0.0286599733633849	663	2.21075786861377
20250213_NGI103	ANIMAL	ASV_1068	4	AUT	Spirochaetes	Spirochaetaceae	Sediminispirochaeta	0.000102448519618892	663	2.21075786861377
20250213_NGI103	ANIMAL	ASV_1176	25	AUT	Spirochaetes	Spirochaetaceae	Sediminispirochaeta	0.000640303247618072	663	2.21075786861377
20250213_NGI103	ANIMAL	ASV_419	36	AUT	Spirochaetes	Spirochaetaceae	Treponema_2	0.000922036676570024	663	2.21075786861377
20250213_NGI103	ANIMAL	ASV_123	268	AUT	Verrucomicrobia	Akkermansiaceae	Akkermansia	0.00686405081446573	663	2.21075786861377
20250213_NGI103	ANIMAL	ASV_126	135	AUT	Verrucomicrobia	Akkermansiaceae	Akkermansia	0.00345763753713759	663	2.21075786861377
20250213_NGI103	ANIMAL	ASV_645	21	AUT	Verrucomicrobia	Akkermansiaceae	Akkermansia	0.00053785472799918	663	2.21075786861377
20250213_NGI103	ANIMAL	ASV_311	46	AUT	Verrucomicrobia	Akkermansiaceae	Akkermansia	0.00117815797561725	663	2.21075786861377
20250213_NGI103	ANIMAL	ASV_580	50	AUT	Verrucomicrobia	Akkermansiaceae	Akkermansia	0.00128060649523614	663	2.21075786861377
20250213_NGI103	ANIMAL	ASV_664	32	AUT	Verrucomicrobia	Akkermansiaceae	Akkermansia	0.000819588156951132	663	2.21075786861377
20250213_NGI103	ANIMAL	ASV_81	102	AUT	Verrucomicrobia	Akkermansiaceae	Akkermansia	0.00261243725028173	663	2.21075786861377
20250213_NGI103	ANIMAL	ASV_131	93	AUT	Verrucomicrobia	Akkermansiaceae	Akkermansia	0.00238192808113923	663	2.21075786861377
20250213_NGI103	ANIMAL	ASV_71	199	AUT	Verrucomicrobia	Akkermansiaceae	Akkermansia	0.00509681385103985	663	2.21075786861377
20250213_NGI103	ANIMAL	ASV_15	532	AUT	Verrucomicrobia	Akkermansiaceae	Akkermansia	0.0136256531093126	663	2.21075786861377
20250213_NGI103	ANIMAL	ASV_298	81	AUT	Verrucomicrobia	Akkermansiaceae	Akkermansia	0.00207458252228255	663	2.21075786861377
20250213_NGI103	ANIMAL	ASV_309	76	AUT	Verrucomicrobia	Akkermansiaceae	Akkermansia	0.00194652187275894	663	2.21075786861377
20250213_NGI103	ANIMAL	ASV_304	18	AUT	Verrucomicrobia	Akkermansiaceae	Akkermansia	0.000461018338285012	663	2.21075786861377
20250213_NGI103	ANIMAL	ASV_528	20	AUT	Verrucomicrobia	Akkermansiaceae	Akkermansia	0.000512242598094458	663	2.21075786861377
20250213_NGI103	ANIMAL	ASV_1252	6	AUT	Verrucomicrobia	Akkermansiaceae	Akkermansia	0.000153672779428337	663	2.21075786861377
20250213_NGI103	ANIMAL	ASV_140	168	AUT	Verrucomicrobia	Akkermansiaceae	Akkermansia	0.00430283782399344	663	2.21075786861377
20250213_NGI103	ANIMAL	ASV_380	36	AUT	Spirochaetes	Spirochaetaceae	Treponema_2	0.000922036676570024	663	2.21075786861377
20250213_NGI103	ANIMAL	ASV_1522	6	AUT	Lentisphaerae	Oligosphaeraceae	horsej-a03	0.000153672779428337	663	2.21075786861377
20250213_NGI103	ANIMAL	ASV_1131	14	AUT	Lentisphaerae	Oligosphaeraceae	horsej-a03	0.00035856981866612	663	2.21075786861377
20250213_NGI103	ANIMAL	ASV_641	15	AUT	Lentisphaerae	Victivallaceae	NA	0.000384181948570843	663	2.21075786861377
20250213_NGI103	ANIMAL	ASV_795	30	AUT	Lentisphaerae	vadinBE97	NA	0.000768363897141686	663	2.21075786861377
20250213_NGI103	ANIMAL	ASV_30	157	AUT	Kiritimatiellaeota	NA	NA	0.00402110439504149	663	2.21075786861377
20250213_NGI103	ANIMAL	ASV_163	113	AUT	Kiritimatiellaeota	NA	NA	0.00289417067923369	663	2.21075786861377
20250213_NGI103	ANIMAL	ASV_79	136	AUT	Kiritimatiellaeota	NA	NA	0.00348324966704231	663	2.21075786861377
20250213_NGI103	ANIMAL	ASV_681	35	AUT	Kiritimatiellaeota	NA	NA	0.000896424546665301	663	2.21075786861377
20250213_NGI103	ANIMAL	ASV_342	63	AUT	Kiritimatiellaeota	NA	NA	0.00161356418399754	663	2.21075786861377
20250213_NGI103	ANIMAL	ASV_682	25	AUT	Kiritimatiellaeota	NA	NA	0.000640303247618072	663	2.21075786861377
20250213_NGI103	ANIMAL	ASV_239	20	AUT	Kiritimatiellaeota	NA	NA	0.000512242598094458	663	2.21075786861377
20250213_NGI103	ANIMAL	ASV_815	38	AUT	Kiritimatiellaeota	NA	NA	0.000973260936379469	663	2.21075786861377
20250213_NGI103	ANIMAL	ASV_890	28	AUT	Kiritimatiellaeota	NA	NA	0.000717139637332241	663	2.21075786861377
20250213_NGI103	ANIMAL	ASV_468	48	AUT	Kiritimatiellaeota	NA	NA	0.0012293822354267	663	2.21075786861377
20250213_NGI103	ANIMAL	ASV_74	82	AUT	Kiritimatiellaeota	NA	NA	0.00210019465218728	663	2.21075786861377
20250213_NGI103	ANIMAL	ASV_1241	6	AUT	Kiritimatiellaeota	NA	NA	0.000153672779428337	663	2.21075786861377
20250213_NGI103	ANIMAL	ASV_812	21	AUT	Kiritimatiellaeota	NA	NA	0.00053785472799918	663	2.21075786861377
20250213_NGI103	ANIMAL	ASV_861	20	AUT	Kiritimatiellaeota	NA	NA	0.000512242598094458	663	2.21075786861377
20250213_NGI103	ANIMAL	ASV_214	74	AUT	Kiritimatiellaeota	NA	NA	0.00189529761294949	663	2.21075786861377
20250213_NGI103	ANIMAL	ASV_787	11	AUT	Kiritimatiellaeota	NA	NA	0.000281733428951952	663	2.21075786861377
20250213_NGI103	ANIMAL	ASV_481	76	AUT	Kiritimatiellaeota	NA	NA	0.00194652187275894	663	2.21075786861377
20250213_NGI103	ANIMAL	ASV_1018	40	AUT	Kiritimatiellaeota	NA	NA	0.00102448519618892	663	2.21075786861377
20250213_NGI103	ANIMAL	ASV_656	35	AUT	Kiritimatiellaeota	NA	NA	0.000896424546665301	663	2.21075786861377
20250213_NGI103	ANIMAL	ASV_228	87	AUT	Firmicutes	Ruminococcaceae	Ruminococcaceae_UCG-005	0.00222825530171089	663	2.21075786861377
20250213_NGI103	ANIMAL	ASV_814	30	AUT	Firmicutes	Ruminococcaceae	NA	0.000768363897141686	663	2.21075786861377
20250213_NGI103	ANIMAL	ASV_1262	23	AUT	Firmicutes	Ruminococcaceae	NA	0.000589078987808626	663	2.21075786861377
20250213_NGI103	ANIMAL	ASV_491	53	AUT	Firmicutes	Ruminococcaceae	Ruminococcaceae_NK4A214_group	0.00135744288495031	663	2.21075786861377
20250213_NGI103	ANIMAL	ASV_25	24	AUT	Patescibacteria	NA	NA	0.000614691117713349	663	2.21075786861377
20250213_NGI103	ANIMAL	ASV_902	10	AUT	Tenericutes	NA	NA	0.000256121299047229	663	2.21075786861377
20250213_NGI103	ANIMAL	ASV_937	20	AUT	Tenericutes	NA	NA	0.000512242598094458	663	2.21075786861377
20250213_NGI103	ANIMAL	ASV_37	12	AUT	Actinobacteria	Actinomycetaceae	Arcanobacterium	0.000307345558856675	663	2.21075786861377
20250213_NGI103	ANIMAL	ASV_8	35	AUT	Actinobacteria	Actinomycetaceae	NA	0.000896424546665301	663	2.21075786861377
20250213_NGI103	ANIMAL	ASV_85	12	AUT	Proteobacteria	Succinivibrionaceae	Succinivibrio	0.000307345558856675	663	2.21075786861377
20250213_NGI103	ANIMAL	ASV_753	21	AUT	Firmicutes	Ruminococcaceae	Pygmaiobacter	0.00053785472799918	663	2.21075786861377
20250213_NGI103	ANIMAL	ASV_104	19	AUT	Firmicutes	Ruminococcaceae	Ruminococcaceae_UCG-014	0.000486630468189735	663	2.21075786861377
20250213_NGI103	ANIMAL	ASV_669	17	AUT	Firmicutes	Ruminococcaceae	Ruminococcaceae_UCG-014	0.000435406208380289	663	2.21075786861377
20250213_NGI103	ANIMAL	ASV_1389	20	AUT	Firmicutes	Ruminococcaceae	Ruminococcaceae_UCG-014	0.000512242598094458	663	2.21075786861377
20250213_NGI103	ANIMAL	ASV_1040	9	AUT	Firmicutes	Ruminococcaceae	Ruminococcaceae_UCG-014	0.000230509169142506	663	2.21075786861377
20250213_NGI103	ANIMAL	ASV_38	23	AUT	Firmicutes	Family_XI	Ezakiella	0.000589078987808626	663	2.21075786861377
20250213_NGI103	ANIMAL	ASV_372	31	AUT	Firmicutes	Family_XIII	Family_XIII_AD3011_group	0.000793976027046409	663	2.21075786861377
20250213_NGI103	ANIMAL	ASV_376	42	AUT	Firmicutes	Family_XIII	NA	0.00107570945599836	663	2.21075786861377
20250213_NGI103	ANIMAL	ASV_215	63	AUT	Firmicutes	Family_XIII	Family_XIII_AD3011_group	0.00161356418399754	663	2.21075786861377
20250213_NGI103	ANIMAL	ASV_203	29	AUT	Firmicutes	Peptostreptococcaceae	Romboutsia	0.000742751767236963	663	2.21075786861377
20250213_NGI103	ANIMAL	ASV_323	17	AUT	Firmicutes	Peptostreptococcaceae	NA	0.000435406208380289	663	2.21075786861377
20250213_NGI103	ANIMAL	ASV_567	21	AUT	Firmicutes	Ruminococcaceae	NA	0.00053785472799918	663	2.21075786861377
20250213_NGI103	ANIMAL	ASV_390	29	AUT	Firmicutes	Ruminococcaceae	NA	0.000742751767236963	663	2.21075786861377
20250213_NGI103	ANIMAL	ASV_224	77	AUT	Firmicutes	Ruminococcaceae	NA	0.00197213400266366	663	2.21075786861377
20250213_NGI103	ANIMAL	ASV_379	39	AUT	Firmicutes	Ruminococcaceae	NA	0.000998873066284192	663	2.21075786861377
20250213_NGI103	ANIMAL	ASV_111	74	AUT	Firmicutes	Ruminococcaceae	NA	0.00189529761294949	663	2.21075786861377
20250213_NGI103	ANIMAL	ASV_568	29	AUT	Firmicutes	Family_XIII	Family_XIII_AD3011_group	0.000742751767236963	663	2.21075786861377
20250213_NGI103	ANIMAL	ASV_232	77	AUT	Firmicutes	Ruminococcaceae	Ruminococcus_1	0.00197213400266366	663	2.21075786861377
20250213_NGI103	ANIMAL	ASV_774	18	AUT	Firmicutes	Lachnospiraceae	Coprococcus_3	0.000461018338285012	663	2.21075786861377
20250213_NGI103	ANIMAL	ASV_296	36	AUT	Firmicutes	Lachnospiraceae	Agathobacter	0.000922036676570024	663	2.21075786861377
20250213_NGI103	ANIMAL	ASV_267	72	AUT	Firmicutes	Lachnospiraceae	Dorea	0.00184407335314005	663	2.21075786861377
20250213_NGI103	ANIMAL	ASV_1181	48	AUT	Firmicutes	Lachnospiraceae	Dorea	0.0012293822354267	663	2.21075786861377
20250213_NGI103	ANIMAL	ASV_708	13	AUT	Firmicutes	Lachnospiraceae	Lachnoclostridium	0.000332957688761397	663	2.21075786861377
20250213_NGI103	ANIMAL	ASV_625	12	AUT	Firmicutes	Lachnospiraceae	Agathobacter	0.000307345558856675	663	2.21075786861377
20250213_NGI103	ANIMAL	ASV_201	88	AUT	Firmicutes	Lachnospiraceae	Agathobacter	0.00225386743161561	663	2.21075786861377
20250213_NGI103	ANIMAL	ASV_489	9	AUT	Firmicutes	Lachnospiraceae	Coprococcus_3	0.000230509169142506	663	2.21075786861377
20250213_NGI103	ANIMAL	ASV_895	10	AUT	Firmicutes	Lachnospiraceae	Coprococcus_3	0.000256121299047229	663	2.21075786861377
20250213_NGI103	ANIMAL	ASV_350	9	AUT	Firmicutes	Lachnospiraceae	Coprococcus_3	0.000230509169142506	663	2.21075786861377
20250213_NGI103	ANIMAL	ASV_452	36	AUT	Firmicutes	Family_XIII	Anaerovorax	0.000922036676570024	663	2.21075786861377
20250213_NGI103	ANIMAL	ASV_966	7	AUT	Firmicutes	Family_XIII	NA	0.00017928490933306	663	2.21075786861377
20250213_NGI103	ANIMAL	ASV_175	21	AUT	Firmicutes	Ruminococcaceae	NA	0.00053785472799918	663	2.21075786861377
20250213_NGI103	ANIMAL	ASV_1495	12	AUT	Firmicutes	Ruminococcaceae	NA	0.000307345558856675	663	2.21075786861377
20250213_NGI103	ANIMAL	ASV_619	48	AUT	Firmicutes	Ruminococcaceae	NA	0.0012293822354267	663	2.21075786861377
20250213_NGI103	ANIMAL	ASV_272	53	AUT	Firmicutes	Ruminococcaceae	NA	0.00135744288495031	663	2.21075786861377
20250213_NGI103	ANIMAL	ASV_456	82	AUT	Firmicutes	Ruminococcaceae	NA	0.00210019465218728	663	2.21075786861377
20250213_NGI103	ANIMAL	ASV_1147	34	AUT	Firmicutes	Ruminococcaceae	NA	0.000870812416760578	663	2.21075786861377
20250213_NGI103	ANIMAL	ASV_51	136	AUT	Firmicutes	Ruminococcaceae	NA	0.00348324966704231	663	2.21075786861377
20250213_NGI103	ANIMAL	ASV_540	69	AUT	Firmicutes	Ruminococcaceae	NA	0.00176723696342588	663	2.21075786861377
20250213_NGI103	ANIMAL	ASV_494	77	AUT	Firmicutes	Ruminococcaceae	NA	0.00197213400266366	663	2.21075786861377
20250213_NGI103	ANIMAL	ASV_437	90	AUT	Firmicutes	Ruminococcaceae	NA	0.00230509169142506	663	2.21075786861377
20250213_NGI103	ANIMAL	ASV_41	212	AUT	Firmicutes	Ruminococcaceae	NA	0.00542977153980125	663	2.21075786861377
20250213_NGI103	ANIMAL	ASV_1109	23	AUT	Firmicutes	Family_XIII	Family_XIII_UCG-001	0.000589078987808626	663	2.21075786861377
20250213_NGI103	ANIMAL	ASV_20	6	AUT	Proteobacteria	Enterobacteriaceae	Escherichia/Shigella	0.000153672779428337	663	2.21075786861377
20250213_NGI103	ANIMAL	ASV_1249	13	AUT	Firmicutes	Lachnospiraceae	Anaerosporobacter	0.000332957688761397	663	2.21075786861377
20250213_NGI103	ANIMAL	ASV_583	8	AUT	Actinobacteria	Bifidobacteriaceae	Bifidobacterium	0.000204897039237783	663	2.21075786861377
20250213_NGI103	ANIMAL	ASV_1377	39	AUT	Firmicutes	Ruminococcaceae	Ruminococcus_1	0.000998873066284192	663	2.21075786861377
20250213_NGI103	ANIMAL	ASV_287	80	AUT	Firmicutes	Ruminococcaceae	Ruminococcus_1	0.00204897039237783	663	2.21075786861377
20250213_NGI103	ANIMAL	ASV_1048	13	AUT	Firmicutes	Ruminococcaceae	Ruminococcus_1	0.000332957688761397	663	2.21075786861377
20250213_NGI103	ANIMAL	ASV_301	29	AUT	Fibrobacteres	Fibrobacteraceae	Fibrobacter	0.000742751767236963	663	2.21075786861377
20250213_NGI103	ANIMAL	ASV_893	122	AUT	Fibrobacteres	Fibrobacteraceae	Fibrobacter	0.00312467984837619	663	2.21075786861377
20250213_NGI103	ANIMAL	ASV_1433	140	AUT	Fibrobacteres	Fibrobacteraceae	Fibrobacter	0.0035856981866612	663	2.21075786861377
20250213_NGI103	ANIMAL	ASV_623	6	AUT	Fibrobacteres	Fibrobacteraceae	Fibrobacter	0.000153672779428337	663	2.21075786861377
20250213_NGI103	ANIMAL	ASV_279	81	AUT	Firmicutes	Ruminococcaceae	NA	0.00207458252228255	663	2.21075786861377
20250213_NGI103	ANIMAL	ASV_270	83	AUT	Firmicutes	Ruminococcaceae	NA	0.002125806782092	663	2.21075786861377
20250213_NGI103	ANIMAL	ASV_692	53	AUT	Firmicutes	Ruminococcaceae	NA	0.00135744288495031	663	2.21075786861377
20250213_NGI103	ANIMAL	ASV_1408	5	AUT	Firmicutes	Ruminococcaceae	Ruminiclostridium_1	0.000128060649523614	663	2.21075786861377
20250213_NGI103	ANIMAL	ASV_444	63	AUT	Firmicutes	Lachnospiraceae	Tyzzerella	0.00161356418399754	663	2.21075786861377
20250213_NGI103	ANIMAL	ASV_99	105	AUT	Firmicutes	Lachnospiraceae	Tyzzerella	0.0026892736399959	663	2.21075786861377
20250213_NGI103	ANIMAL	ASV_1183	35	AUT	Firmicutes	Ruminococcaceae	Ruminiclostridium_1	0.000896424546665301	663	2.21075786861377
20250213_NGI103	ANIMAL	ASV_277	66	AUT	Firmicutes	Ruminococcaceae	Ruminiclostridium_1	0.00169040057371171	663	2.21075786861377
20250213_NGI103	ANIMAL	ASV_751	39	AUT	Firmicutes	Ruminococcaceae	Ruminiclostridium_1	0.000998873066284192	663	2.21075786861377
20250213_NGI103	ANIMAL	ASV_789	15	AUT	Firmicutes	Lachnospiraceae	NA	0.000384181948570843	663	2.21075786861377
20250213_NGI103	ANIMAL	ASV_1525	10	AUT	Firmicutes	Family_XIII	Anaerovorax	0.000256121299047229	663	2.21075786861377
20250213_NGI103	ANIMAL	ASV_920	36	AUT	Firmicutes	Ruminococcaceae	NA	0.000922036676570024	663	2.21075786861377
20250213_NGI103	ANIMAL	ASV_57	75	AUT	Firmicutes	Lachnospiraceae	NA	0.00192090974285422	663	2.21075786861377
20250213_NGI103	ANIMAL	ASV_213	49	AUT	Firmicutes	Lachnospiraceae	NA	0.00125499436533142	663	2.21075786861377
20250213_NGI103	ANIMAL	ASV_231	56	AUT	Firmicutes	Lachnospiraceae	NA	0.00143427927466448	663	2.21075786861377
20250213_NGI103	ANIMAL	ASV_676	13	AUT	Firmicutes	Lachnospiraceae	Lachnospiraceae_NK4B4_group	0.000332957688761397	663	2.21075786861377
20250213_NGI103	ANIMAL	ASV_1432	14	AUT	Firmicutes	Clostridiaceae_1	Clostridium_sensu_stricto_1	0.00035856981866612	663	2.21075786861377
20250213_NGI103	ANIMAL	ASV_820	38	AUT	Firmicutes	Lachnospiraceae	NA	0.000973260936379469	663	2.21075786861377
20250213_NGI103	ANIMAL	ASV_172	21	AUT	Firmicutes	NA	NA	0.00053785472799918	663	2.21075786861377
20250213_NGI103	ANIMAL	ASV_410	25	AUT	Firmicutes	Lachnospiraceae	NA	0.000640303247618072	663	2.21075786861377
20250213_NGI103	ANIMAL	ASV_144	47	AUT	Firmicutes	Ruminococcaceae	Ruminococcaceae_UCG-013	0.00120377010552198	663	2.21075786861377
20250213_NGI103	ANIMAL	ASV_6	6	AUT	Firmicutes	Lachnospiraceae	Lachnoclostridium	0.000153672779428337	663	2.21075786861377
20250213_NGI103	ANIMAL	ASV_1069	14	AUT	Firmicutes	Ruminococcaceae	Pygmaiobacter	0.00035856981866612	663	2.21075786861377
20250213_NGI103	ANIMAL	ASV_255	33	AUT	Firmicutes	Family_XI	Gallicola	0.000845200286855855	663	2.21075786861377
20250213_NGI103	ANIMAL	ASV_1143	19	AUT	Firmicutes	Lachnospiraceae	Roseburia	0.000486630468189735	663	2.21075786861377
20250213_NGI103	ANIMAL	ASV_725	30	AUT	Firmicutes	Ruminococcaceae	Pygmaiobacter	0.000768363897141686	663	2.21075786861377
20250213_NGI103	ANIMAL	ASV_1267	33	AUT	Firmicutes	Ruminococcaceae	Pygmaiobacter	0.000845200286855855	663	2.21075786861377
20250213_NGI103	ANIMAL	ASV_745	7	AUT	Firmicutes	Lachnospiraceae	NA	0.00017928490933306	663	2.21075786861377
20250213_NGI103	ANIMAL	ASV_833	25	AUT	Firmicutes	Lachnospiraceae	Lachnospiraceae_NK4A136_group	0.000640303247618072	663	2.21075786861377
20250213_NGI103	ANIMAL	ASV_345	102	AUT	Firmicutes	Lachnospiraceae	Lachnospiraceae_FCS020_group	0.00261243725028173	663	2.21075786861377
20250213_NGI103	ANIMAL	ASV_116	61	AUT	Firmicutes	Lachnospiraceae	NA	0.0015623399241881	663	2.21075786861377
20250213_NGI103	ANIMAL	ASV_824	22	AUT	Firmicutes	Lachnospiraceae	Lachnospiraceae_NK4A136_group	0.000563466857903903	663	2.21075786861377
20250213_NGI103	ANIMAL	ASV_651	20	AUT	Firmicutes	Lachnospiraceae	NA	0.000512242598094458	663	2.21075786861377
20250213_NGI103	ANIMAL	ASV_343	38	AUT	Firmicutes	Lachnospiraceae	NA	0.000973260936379469	663	2.21075786861377
20250213_NGI103	ANIMAL	ASV_289	22	AUT	Firmicutes	Lachnospiraceae	Lachnospiraceae_FCS020_group	0.000563466857903903	663	2.21075786861377
20250213_NGI103	ANIMAL	ASV_359	35	AUT	Firmicutes	Lachnospiraceae	NA	0.000896424546665301	663	2.21075786861377
20250213_NGI103	ANIMAL	ASV_75	110	AUT	Firmicutes	Lachnospiraceae	NA	0.00281733428951952	663	2.21075786861377
20250213_NGI103	ANIMAL	ASV_1080	30	AUT	Firmicutes	Lachnospiraceae	Lachnospiraceae_NK4A136_group	0.000768363897141686	663	2.21075786861377
20250213_NGI103	ANIMAL	ASV_166	77	AUT	Firmicutes	Lachnospiraceae	Lachnospiraceae_NK4A136_group	0.00197213400266366	663	2.21075786861377
20250213_NGI103	ANIMAL	ASV_393	55	AUT	Firmicutes	Lachnospiraceae	Lachnospiraceae_NK4A136_group	0.00140866714475976	663	2.21075786861377
20250213_NGI103	ANIMAL	ASV_127	130	AUT	Firmicutes	Lachnospiraceae	Lachnospiraceae_NK4A136_group	0.00332957688761397	663	2.21075786861377
20250213_NGI103	ANIMAL	ASV_680	16	AUT	Firmicutes	Lachnospiraceae	Lachnospiraceae_NK4A136_group	0.000409794078475566	663	2.21075786861377
20250213_NGI103	ANIMAL	ASV_1325	44	AUT	Firmicutes	Lachnospiraceae	Lachnospiraceae_FCS020_group	0.00112693371580781	663	2.21075786861377
20250213_NGI103	ANIMAL	ASV_1315	50	AUT	Firmicutes	Lachnospiraceae	Lachnospiraceae_AC2044_group	0.00128060649523614	663	2.21075786861377
20250213_NGI103	ANIMAL	ASV_593	31	AUT	Firmicutes	Lachnospiraceae	NA	0.000793976027046409	663	2.21075786861377
20250213_NGI103	ANIMAL	ASV_1105	47	AUT	Firmicutes	Lachnospiraceae	Lachnospiraceae_NK4A136_group	0.00120377010552198	663	2.21075786861377
20250213_NGI103	ANIMAL	ASV_1094	31	AUT	Firmicutes	Lachnospiraceae	NA	0.000793976027046409	663	2.21075786861377
20250213_NGI103	ANIMAL	ASV_416	17	AUT	Firmicutes	Lachnospiraceae	NA	0.000435406208380289	663	2.21075786861377
20250213_NGI103	ANIMAL	ASV_916	18	AUT	Firmicutes	Lachnospiraceae	Lachnospiraceae_AC2044_group	0.000461018338285012	663	2.21075786861377
20250213_NGI103	ANIMAL	ASV_436	22	AUT	Firmicutes	Lachnospiraceae	NA	0.000563466857903903	663	2.21075786861377
20250213_NGI103	ANIMAL	ASV_551	129	AUT	Firmicutes	Lachnospiraceae	NA	0.00330396475770925	663	2.21075786861377
20250213_NGI103	ANIMAL	ASV_1374	21	AUT	Firmicutes	Lachnospiraceae	Coprococcus_2	0.00053785472799918	663	2.21075786861377
20250213_NGI103	ANIMAL	ASV_1019	55	AUT	Firmicutes	Defluviitaleaceae	Defluviitaleaceae_UCG-011	0.00140866714475976	663	2.21075786861377
20250213_NGI103	ANIMAL	ASV_806	20	AUT	Firmicutes	Ruminococcaceae	Ruminococcus_1	0.000512242598094458	663	2.21075786861377
20250213_NGI103	ANIMAL	ASV_142	125	AUT	Firmicutes	Ruminococcaceae	Ruminococcus_1	0.00320151623809036	663	2.21075786861377
20250213_NGI103	ANIMAL	ASV_269	35	AUT	Firmicutes	Ruminococcaceae	Ruminococcus_1	0.000896424546665301	663	2.21075786861377
20250213_NGI103	ANIMAL	ASV_951	17	AUT	Firmicutes	Ruminococcaceae	Ruminococcus_1	0.000435406208380289	663	2.21075786861377
20250213_NGI103	ANIMAL	ASV_666	24	AUT	Firmicutes	Ruminococcaceae	Ruminococcus_1	0.000614691117713349	663	2.21075786861377
20250213_NGI103	ANIMAL	ASV_571	37	AUT	Firmicutes	Ruminococcaceae	Ruminococcus_1	0.000947648806474746	663	2.21075786861377
20250213_NGI103	ANIMAL	ASV_497	35	AUT	Firmicutes	Ruminococcaceae	Ruminococcus_1	0.000896424546665301	663	2.21075786861377
20250213_NGI103	ANIMAL	ASV_152	37	AUT	Fibrobacteres	Fibrobacteraceae	Fibrobacter	0.000947648806474746	663	2.21075786861377
20250213_NGI103	ANIMAL	ASV_27	119	AUT	Fibrobacteres	Fibrobacteraceae	Fibrobacter	0.00304784345866202	663	2.21075786861377
20250213_NGI103	ANIMAL	ASV_89	13	AUT	Proteobacteria	Succinivibrionaceae	Ruminobacter	0.000332957688761397	663	2.21075786861377
20250213_NGI103	ANIMAL	ASV_384	45	AUT	Firmicutes	Lachnospiraceae	NA	0.00115254584571253	663	2.21075786861377
20250213_NGI103	ANIMAL	ASV_168	31	AUT	Firmicutes	Family_XI	Peptoniphilus	0.000793976027046409	663	2.21075786861377
20250213_NGI103	ANIMAL	ASV_1395	15	AUT	Firmicutes	Ruminococcaceae	Pygmaiobacter	0.000384181948570843	663	2.21075786861377
20250213_NGI103	ANIMAL	ASV_1009	45	AUT	Firmicutes	Ruminococcaceae	Ruminococcaceae_UCG-014	0.00115254584571253	663	2.21075786861377
20250213_NGI103	ANIMAL	ASV_550	26	AUT	Firmicutes	Ruminococcaceae	Ruminococcaceae_UCG-014	0.000665915377522795	663	2.21075786861377
20250213_NGI103	ANIMAL	ASV_953	50	AUT	Firmicutes	Ruminococcaceae	Ruminococcaceae_UCG-014	0.00128060649523614	663	2.21075786861377
20250213_NGI103	ANIMAL	ASV_797	37	AUT	Firmicutes	Ruminococcaceae	Ruminococcaceae_UCG-014	0.000947648806474746	663	2.21075786861377
20250213_NGI103	ANIMAL	ASV_266	44	AUT	Firmicutes	Ruminococcaceae	Ruminococcaceae_UCG-014	0.00112693371580781	663	2.21075786861377
20250213_NGI103	ANIMAL	ASV_482	47	AUT	Proteobacteria	Desulfovibrionaceae	Mailhella	0.00120377010552198	663	2.21075786861377
20250213_NGI103	ANIMAL	ASV_128	166	AUT	Proteobacteria	Desulfovibrionaceae	Mailhella	0.004251613564184	663	2.21075786861377
20250213_NGI103	ANIMAL	ASV_624	30	AUT	Proteobacteria	Desulfovibrionaceae	Mailhella	0.000768363897141686	663	2.21075786861377
20250213_NGI103	ANIMAL	ASV_897	39	AUT	Proteobacteria	Desulfovibrionaceae	Mailhella	0.000998873066284192	663	2.21075786861377
20250213_NGI103	ANIMAL	ASV_248	66	AUT	Proteobacteria	Desulfovibrionaceae	Mailhella	0.00169040057371171	663	2.21075786861377
20250213_NGI103	ANIMAL	ASV_740	29	AUT	Proteobacteria	Desulfovibrionaceae	Mailhella	0.000742751767236963	663	2.21075786861377
20250213_NGI103	ANIMAL	ASV_717	33	AUT	Proteobacteria	Desulfovibrionaceae	Mailhella	0.000845200286855855	663	2.21075786861377
20250213_NGI103	ANIMAL	ASV_247	72	AUT	Proteobacteria	Desulfovibrionaceae	Desulfovibrio	0.00184407335314005	663	2.21075786861377
20250213_NGI103	ANIMAL	ASV_746	38	AUT	Firmicutes	Ruminococcaceae	Ruminiclostridium_1	0.000973260936379469	663	2.21075786861377
20250213_NGI103	ANIMAL	ASV_117	156	AUT	Firmicutes	Ruminococcaceae	Ruminiclostridium_1	0.00399549226513677	663	2.21075786861377
20250213_NGI103	ANIMAL	ASV_254	80	AUT	Firmicutes	Ruminococcaceae	Ruminiclostridium_1	0.00204897039237783	663	2.21075786861377
20250213_NGI103	ANIMAL	ASV_216	43	AUT	Firmicutes	Ruminococcaceae	Ruminiclostridium_1	0.00110132158590308	663	2.21075786861377
20250213_NGI103	ANIMAL	ASV_933	12	AUT	Firmicutes	Ruminococcaceae	Ruminococcaceae_UCG-013	0.000307345558856675	663	2.21075786861377
20250213_NGI103	ANIMAL	ASV_667	18	AUT	Firmicutes	Ruminococcaceae	Ruminococcaceae_UCG-013	0.000461018338285012	663	2.21075786861377
20250213_NGI103	ANIMAL	ASV_894	20	AUT	Firmicutes	Ruminococcaceae	Ruminococcaceae_UCG-013	0.000512242598094458	663	2.21075786861377
20250213_NGI103	ANIMAL	ASV_1269	9	AUT	Firmicutes	Ruminococcaceae	Ruminococcaceae_UCG-009	0.000230509169142506	663	2.21075786861377
20250213_NGI103	ANIMAL	ASV_1392	26	AUT	Firmicutes	Eubacteriaceae	Anaerofustis	0.000665915377522795	663	2.21075786861377
20250213_NGI103	ANIMAL	ASV_39	3	AUT	Epsilonbacteraeota	Campylobacteraceae	Campylobacter	7.68363897141686e-05	663	2.21075786861377
20250213_NGI103	ANIMAL	ASV_1118	8	AUT	Firmicutes	Ruminococcaceae	Ruminococcaceae_UCG-013	0.000204897039237783	663	2.21075786861377
20250213_NGI103	ANIMAL	ASV_911	23	AUT	Firmicutes	Ruminococcaceae	Ruminococcaceae_UCG-009	0.000589078987808626	663	2.21075786861377
20250213_NGI103	ANIMAL	ASV_1108	28	AUT	Firmicutes	Ruminococcaceae	Ruminococcaceae_UCG-013	0.000717139637332241	663	2.21075786861377
20250213_NGI103	ANIMAL	ASV_577	17	AUT	Firmicutes	Ruminococcaceae	Ruminococcaceae_UCG-013	0.000435406208380289	663	2.21075786861377
20250213_NGI103	ANIMAL	ASV_421	18	AUT	Firmicutes	Ruminococcaceae	Ruminococcaceae_UCG-013	0.000461018338285012	663	2.21075786861377
20250213_NGI103	ANIMAL	ASV_13	29	AUT	Epsilonbacteraeota	Campylobacteraceae	Campylobacter	0.000742751767236963	663	2.21075786861377
20250213_NGI103	ANIMAL	ASV_274	8	AUT	Bacteroidetes	Rikenellaceae	Rikenellaceae_RC9_gut_group	0.000204897039237783	663	2.21075786861377
20250213_NGI103	ANIMAL	ASV_781	7	AUT	Bacteroidetes	Rikenellaceae	Rikenellaceae_RC9_gut_group	0.00017928490933306	663	2.21075786861377
20250213_NGI103	ANIMAL	ASV_135	202	AUT	Bacteroidetes	Rikenellaceae	Rikenellaceae_RC9_gut_group	0.00517365024075402	663	2.21075786861377
20250213_NGI103	ANIMAL	ASV_26	161	AUT	Bacteroidetes	Rikenellaceae	Rikenellaceae_RC9_gut_group	0.00412355291466038	663	2.21075786861377
20250213_NGI103	ANIMAL	ASV_253	33	AUT	Proteobacteria	NA	NA	0.000845200286855855	663	2.21075786861377
20250213_NGI103	ANIMAL	ASV_501	26	AUT	Firmicutes	Ruminococcaceae	Ruminococcaceae_UCG-010	0.000665915377522795	663	2.21075786861377
20250213_NGI103	ANIMAL	ASV_840	12	AUT	Firmicutes	Lachnospiraceae	Butyrivibrio	0.000307345558856675	663	2.21075786861377
20250213_NGI103	ANIMAL	ASV_906	24	AUT	Firmicutes	Lachnospiraceae	Butyrivibrio	0.000614691117713349	663	2.21075786861377
20250213_NGI103	ANIMAL	ASV_1229	9	AUT	Firmicutes	Lachnospiraceae	NA	0.000230509169142506	663	2.21075786861377
20250213_NGI103	ANIMAL	ASV_460	40	AUT	Firmicutes	Lachnospiraceae	Lachnospiraceae_AC2044_group	0.00102448519618892	663	2.21075786861377
20250213_NGI103	ANIMAL	ASV_1517	22	AUT	Firmicutes	Ruminococcaceae	Ruminococcus_1	0.000563466857903903	663	2.21075786861377
20250213_NGI103	ANIMAL	ASV_360	34	AUT	Proteobacteria	NA	NA	0.000870812416760578	663	2.21075786861377
20250213_NGI103	ANIMAL	ASV_1455	22	AUT	Firmicutes	Lachnospiraceae	Lachnospiraceae_AC2044_group	0.000563466857903903	663	2.21075786861377
20250213_NGI103	ANIMAL	ASV_93	64	AUT	Firmicutes	Lachnospiraceae	NA	0.00163917631390226	663	2.21075786861377
20250213_NGI103	ANIMAL	ASV_1063	17	AUT	Firmicutes	Lachnospiraceae	NA	0.000435406208380289	663	2.21075786861377
20250213_NGI103	ANIMAL	ASV_807	43	AUT	Proteobacteria	NA	NA	0.00110132158590308	663	2.21075786861377
20250213_NGI103	ANIMAL	ASV_454	167	AUT	Bacteroidetes	Rikenellaceae	Rikenellaceae_RC9_gut_group	0.00427722569408872	663	2.21075786861377
20250213_NGI103	ANIMAL	ASV_56	387	AUT	Bacteroidetes	Rikenellaceae	Rikenellaceae_RC9_gut_group	0.00991189427312775	663	2.21075786861377
20250213_NGI103	ANIMAL	ASV_47	148	AUT	Bacteroidetes	Rikenellaceae	Rikenellaceae_RC9_gut_group	0.00379059522589899	663	2.21075786861377
20250213_NGI103	ANIMAL	ASV_1058	25	AUT	Firmicutes	Ruminococcaceae	Ruminococcaceae_UCG-010	0.000640303247618072	663	2.21075786861377
20250213_NGI103	ANIMAL	ASV_1528	26	AUT	Firmicutes	Ruminococcaceae	Oscillibacter	0.000665915377522795	663	2.21075786861377
20250213_NGI103	ANIMAL	ASV_737	40	AUT	Firmicutes	Ruminococcaceae	Oscillibacter	0.00102448519618892	663	2.21075786861377
20250213_NGI103	ANIMAL	ASV_236	34	AUT	Firmicutes	Ruminococcaceae	Ruminococcaceae_UCG-002	0.000870812416760578	663	2.21075786861377
20250213_NGI103	ANIMAL	ASV_576	68	AUT	Firmicutes	Ruminococcaceae	Oscillibacter	0.00174162483352116	663	2.21075786861377
20250213_NGI103	ANIMAL	ASV_316	20	AUT	Firmicutes	Ruminococcaceae	NA	0.000512242598094458	663	2.21075786861377
20250213_NGI103	ANIMAL	ASV_325	42	AUT	Firmicutes	Ruminococcaceae	Oscillibacter	0.00107570945599836	663	2.21075786861377
20250213_NGI103	ANIMAL	ASV_579	43	AUT	Firmicutes	Ruminococcaceae	Oscillibacter	0.00110132158590308	663	2.21075786861377
20250213_NGI103	ANIMAL	ASV_194	46	AUT	Firmicutes	Ruminococcaceae	Fastidiosipila	0.00117815797561725	663	2.21075786861377
20250213_NGI103	ANIMAL	ASV_811	8	AUT	Firmicutes	Clostridiales_vadinBB60_group	NA	0.000204897039237783	663	2.21075786861377
20250213_NGI103	ANIMAL	ASV_107	9	AUT	Firmicutes	Ruminococcaceae	Fastidiosipila	0.000230509169142506	663	2.21075786861377
20250213_NGI103	ANIMAL	ASV_688	16	AUT	Firmicutes	Clostridiales_vadinBB60_group	NA	0.000409794078475566	663	2.21075786861377
20250213_NGI103	ANIMAL	ASV_18	829	AUT	Bacteroidetes	M2PB4-65_termite_group	NA	0.0212324556910153	663	2.21075786861377
20250213_NGI103	ANIMAL	ASV_445	398	AUT	Bacteroidetes	M2PB4-65_termite_group	NA	0.0101936277020797	663	2.21075786861377
20250213_NGI103	ANIMAL	ASV_564	66	AUT	Bacteroidetes	F082	NA	0.00169040057371171	663	2.21075786861377
20250213_NGI103	ANIMAL	ASV_155	88	AUT	Firmicutes	Ruminococcaceae	Ruminococcaceae_UCG-010	0.00225386743161561	663	2.21075786861377
20250213_NGI103	ANIMAL	ASV_91	88	AUT	Firmicutes	Ruminococcaceae	Ruminococcaceae_UCG-010	0.00225386743161561	663	2.21075786861377
20250213_NGI103	ANIMAL	ASV_294	11	AUT	Bacteroidetes	NA	NA	0.000281733428951952	663	2.21075786861377
20250213_NGI103	ANIMAL	ASV_786	28	AUT	Firmicutes	Ruminococcaceae	Ruminococcaceae_UCG-005	0.000717139637332241	663	2.21075786861377
20250213_NGI103	ANIMAL	ASV_557	44	AUT	Firmicutes	Ruminococcaceae	Ruminococcaceae_UCG-005	0.00112693371580781	663	2.21075786861377
20250213_NGI103	ANIMAL	ASV_1050	14	AUT	Firmicutes	Ruminococcaceae	Ruminococcaceae_UCG-005	0.00035856981866612	663	2.21075786861377
20250213_NGI103	ANIMAL	ASV_223	181	AUT	Firmicutes	Ruminococcaceae	Ruminococcaceae_UCG-005	0.00463579551275484	663	2.21075786861377
20250213_NGI103	ANIMAL	ASV_355	58	AUT	Firmicutes	Ruminococcaceae	Ruminococcaceae_UCG-005	0.00148550353447393	663	2.21075786861377
20250213_NGI103	ANIMAL	ASV_11	428	AUT	Firmicutes	Ruminococcaceae	Ruminococcaceae_UCG-005	0.0109619915992214	663	2.21075786861377
20250213_NGI103	ANIMAL	ASV_872	23	AUT	Firmicutes	Ruminococcaceae	Ruminococcaceae_UCG-005	0.000589078987808626	663	2.21075786861377
20250213_NGI103	ANIMAL	ASV_243	51	AUT	Firmicutes	Ruminococcaceae	Ruminococcaceae_UCG-005	0.00130621862514087	663	2.21075786861377
20250213_NGI103	ANIMAL	ASV_1237	47	AUT	Firmicutes	Ruminococcaceae	Ruminococcaceae_UCG-005	0.00120377010552198	663	2.21075786861377
20250213_NGI103	ANIMAL	ASV_803	51	AUT	Firmicutes	Ruminococcaceae	Ruminococcaceae_UCG-005	0.00130621862514087	663	2.21075786861377
20250213_NGI103	ANIMAL	ASV_115	135	AUT	Firmicutes	Ruminococcaceae	Ruminococcaceae_UCG-005	0.00345763753713759	663	2.21075786861377
20250213_NGI103	ANIMAL	ASV_1010	28	AUT	Firmicutes	Ruminococcaceae	Ruminococcaceae_NK4A214_group	0.000717139637332241	663	2.21075786861377
20250213_NGI103	ANIMAL	ASV_397	51	AUT	Firmicutes	Ruminococcaceae	Ruminococcaceae_NK4A214_group	0.00130621862514087	663	2.21075786861377
20250213_NGI103	ANIMAL	ASV_341	52	AUT	Firmicutes	Ruminococcaceae	Ruminococcaceae_NK4A214_group	0.00133183075504559	663	2.21075786861377
20250213_NGI103	ANIMAL	ASV_312	88	AUT	Firmicutes	Ruminococcaceae	Ruminococcaceae_NK4A214_group	0.00225386743161561	663	2.21075786861377
20250213_NGI103	ANIMAL	ASV_638	76	AUT	Firmicutes	Ruminococcaceae	Ruminococcaceae_NK4A214_group	0.00194652187275894	663	2.21075786861377
20250213_NGI103	ANIMAL	ASV_212	70	AUT	Firmicutes	Christensenellaceae	Christensenellaceae_R-7_group	0.0017928490933306	663	2.21075786861377
20250213_NGI103	ANIMAL	ASV_112	132	AUT	Firmicutes	Christensenellaceae	Christensenellaceae_R-7_group	0.00338080114742342	663	2.21075786861377
20250213_NGI103	ANIMAL	ASV_1088	32	AUT	Firmicutes	Christensenellaceae	Christensenellaceae_R-7_group	0.000819588156951132	663	2.21075786861377
20250213_NGI103	ANIMAL	ASV_106	179	AUT	Firmicutes	Ruminococcaceae	Ruminococcaceae_NK4A214_group	0.00458457125294539	663	2.21075786861377
20250213_NGI103	ANIMAL	ASV_657	43	AUT	Firmicutes	Ruminococcaceae	NA	0.00110132158590308	663	2.21075786861377
20250213_NGI103	ANIMAL	ASV_712	7	AUT	Firmicutes	Ruminococcaceae	Saccharofermentans	0.00017928490933306	663	2.21075786861377
20250213_NGI103	ANIMAL	ASV_205	50	AUT	Firmicutes	Christensenellaceae	Christensenellaceae_R-7_group	0.00128060649523614	663	2.21075786861377
20250213_NGI103	ANIMAL	ASV_754	27	AUT	Firmicutes	Christensenellaceae	Christensenellaceae_R-7_group	0.000691527507427518	663	2.21075786861377
20250213_NGI103	ANIMAL	ASV_362	39	AUT	Firmicutes	Christensenellaceae	Christensenellaceae_R-7_group	0.000998873066284192	663	2.21075786861377
20250213_NGI103	ANIMAL	ASV_395	65	AUT	Firmicutes	Ruminococcaceae	Ruminococcaceae_UCG-010	0.00166478844380699	663	2.21075786861377
20250213_NGI103	ANIMAL	ASV_675	12	AUT	Firmicutes	Christensenellaceae	Christensenellaceae_R-7_group	0.000307345558856675	663	2.21075786861377
20250213_NGI103	ANIMAL	ASV_843	33	AUT	Firmicutes	Christensenellaceae	Christensenellaceae_R-7_group	0.000845200286855855	663	2.21075786861377
20250213_NGI103	ANIMAL	ASV_1082	43	AUT	Firmicutes	Christensenellaceae	Christensenellaceae_R-7_group	0.00110132158590308	663	2.21075786861377
20250213_NGI103	ANIMAL	ASV_475	36	AUT	Firmicutes	Ruminococcaceae	Ruminococcaceae_NK4A214_group	0.000922036676570024	663	2.21075786861377
20250213_NGI103	ANIMAL	ASV_1093	25	AUT	Firmicutes	Ruminococcaceae	Ruminococcaceae_NK4A214_group	0.000640303247618072	663	2.21075786861377
20250213_NGI103	ANIMAL	ASV_995	17	AUT	Firmicutes	Ruminococcaceae	Ruminococcaceae_UCG-010	0.000435406208380289	663	2.21075786861377
20250213_NGI103	ANIMAL	ASV_365	43	AUT	Firmicutes	Ruminococcaceae	Ruminococcaceae_UCG-010	0.00110132158590308	663	2.21075786861377
20250213_NGI103	ANIMAL	ASV_408	81	AUT	Firmicutes	Ruminococcaceae	Ruminococcaceae_UCG-010	0.00207458252228255	663	2.21075786861377
20250213_NGI103	ANIMAL	ASV_1331	26	AUT	Firmicutes	Ruminococcaceae	Ruminococcaceae_UCG-010	0.000665915377522795	663	2.21075786861377
20250213_NGI103	ANIMAL	ASV_387	81	AUT	Firmicutes	Ruminococcaceae	Ruminococcaceae_UCG-010	0.00207458252228255	663	2.21075786861377
20250213_NGI103	ANIMAL	ASV_523	34	AUT	Firmicutes	Ruminococcaceae	Ruminococcaceae_UCG-010	0.000870812416760578	663	2.21075786861377
20250213_NGI103	ANIMAL	ASV_103	182	AUT	Firmicutes	Ruminococcaceae	Ruminococcaceae_UCG-010	0.00466140764265956	663	2.21075786861377
20250213_NGI103	ANIMAL	ASV_1426	22	AUT	Firmicutes	Ruminococcaceae	Ruminococcaceae_UCG-010	0.000563466857903903	663	2.21075786861377
20250213_NGI103	ANIMAL	ASV_873	20	AUT	Firmicutes	Ruminococcaceae	Ruminococcaceae_UCG-010	0.000512242598094458	663	2.21075786861377
20250213_NGI103	ANIMAL	ASV_1121	26	AUT	Firmicutes	Ruminococcaceae	Ruminococcaceae_UCG-010	0.000665915377522795	663	2.21075786861377
20250213_NGI103	ANIMAL	ASV_83	46	AUT	Firmicutes	Ruminococcaceae	Ruminococcaceae_UCG-010	0.00117815797561725	663	2.21075786861377
20250213_NGI103	ANIMAL	ASV_102	40	AUT	Firmicutes	Ruminococcaceae	Ruminococcaceae_UCG-010	0.00102448519618892	663	2.21075786861377
20250213_NGI103	ANIMAL	ASV_620	24	AUT	Firmicutes	Ruminococcaceae	Ruminococcaceae_UCG-010	0.000614691117713349	663	2.21075786861377
20250213_NGI103	ANIMAL	ASV_218	64	AUT	Firmicutes	Ruminococcaceae	Ruminococcaceae_UCG-010	0.00163917631390226	663	2.21075786861377
20250213_NGI103	ANIMAL	ASV_1161	39	AUT	Firmicutes	Ruminococcaceae	Ruminococcaceae_UCG-010	0.000998873066284192	663	2.21075786861377
20250213_NGI103	ANIMAL	ASV_35	180	AUT	Firmicutes	Ruminococcaceae	Ruminococcaceae_UCG-010	0.00461018338285012	663	2.21075786861377
20250213_NGI103	ANIMAL	ASV_191	45	AUT	Firmicutes	Ruminococcaceae	Ruminococcaceae_UCG-010	0.00115254584571253	663	2.21075786861377
20250213_NGI103	ANIMAL	ASV_73	89	AUT	Firmicutes	Ruminococcaceae	Ruminococcaceae_UCG-010	0.00227947956152034	663	2.21075786861377
20250213_NGI103	ANIMAL	ASV_698	41	AUT	Firmicutes	Ruminococcaceae	Ruminococcaceae_UCG-010	0.00105009732609364	663	2.21075786861377
20250213_NGI103	ANIMAL	ASV_182	120	AUT	Firmicutes	Ruminococcaceae	Ruminococcaceae_UCG-010	0.00307345558856675	663	2.21075786861377
20250213_NGI103	ANIMAL	ASV_721	42	AUT	Firmicutes	Ruminococcaceae	Ruminococcaceae_UCG-010	0.00107570945599836	663	2.21075786861377
20250213_NGI103	ANIMAL	ASV_612	11	AUT	Firmicutes	Ruminococcaceae	Ruminococcaceae_UCG-010	0.000281733428951952	663	2.21075786861377
20250213_NGI103	ANIMAL	ASV_245	71	AUT	Firmicutes	Ruminococcaceae	Ruminococcaceae_UCG-010	0.00181846122323532	663	2.21075786861377
20250213_NGI103	ANIMAL	ASV_364	53	AUT	Firmicutes	Ruminococcaceae	Ruminococcaceae_UCG-010	0.00135744288495031	663	2.21075786861377
20250213_NGI103	ANIMAL	ASV_428	45	AUT	Firmicutes	Ruminococcaceae	Ruminococcaceae_UCG-010	0.00115254584571253	663	2.21075786861377
20250213_NGI103	ANIMAL	ASV_443	43	AUT	Firmicutes	Ruminococcaceae	Ruminococcaceae_UCG-010	0.00110132158590308	663	2.21075786861377
20250213_NGI103	ANIMAL	ASV_159	28	AUT	Firmicutes	Ruminococcaceae	Ruminococcaceae_UCG-010	0.000717139637332241	663	2.21075786861377
20250213_NGI103	ANIMAL	ASV_347	30	AUT	Firmicutes	Ruminococcaceae	Ruminococcaceae_UCG-010	0.000768363897141686	663	2.21075786861377
20250213_NGI103	ANIMAL	ASV_1127	13	AUT	Firmicutes	Ruminococcaceae	Ruminococcaceae_UCG-010	0.000332957688761397	663	2.21075786861377
20250213_NGI103	ANIMAL	ASV_188	32	AUT	Firmicutes	Ruminococcaceae	Ruminococcaceae_UCG-010	0.000819588156951132	663	2.21075786861377
20250213_NGI103	ANIMAL	ASV_327	18	AUT	Firmicutes	Ruminococcaceae	Ruminococcaceae_UCG-010	0.000461018338285012	663	2.21075786861377
20250213_NGI103	ANIMAL	ASV_412	88	AUT	Firmicutes	Ruminococcaceae	Ruminococcaceae_UCG-010	0.00225386743161561	663	2.21075786861377
20250213_NGI103	ANIMAL	ASV_207	51	AUT	Firmicutes	Ruminococcaceae	Ruminococcaceae_UCG-010	0.00130621862514087	663	2.21075786861377
20250213_NGI103	ANIMAL	ASV_1412	10	AUT	Firmicutes	Ruminococcaceae	Ruminococcaceae_UCG-010	0.000256121299047229	663	2.21075786861377
20250213_NGI103	ANIMAL	ASV_154	154	AUT	Firmicutes	Ruminococcaceae	Ruminococcaceae_UCG-010	0.00394426800532732	663	2.21075786861377
20250213_NGI103	ANIMAL	ASV_438	13	AUT	Firmicutes	Ruminococcaceae	Ruminococcaceae_UCG-010	0.000332957688761397	663	2.21075786861377
20250213_NGI103	ANIMAL	ASV_703	28	AUT	Firmicutes	Ruminococcaceae	Ruminococcaceae_UCG-010	0.000717139637332241	663	2.21075786861377
20250213_NGI103	ANIMAL	ASV_632	14	AUT	Firmicutes	Ruminococcaceae	Ruminococcaceae_UCG-010	0.00035856981866612	663	2.21075786861377
20250213_NGI103	ANIMAL	ASV_912	21	AUT	Firmicutes	Ruminococcaceae	Ruminococcaceae_UCG-010	0.00053785472799918	663	2.21075786861377
20250213_NGI103	ANIMAL	ASV_630	12	AUT	Firmicutes	Ruminococcaceae	Ruminococcaceae_UCG-010	0.000307345558856675	663	2.21075786861377
20250213_NGI103	ANIMAL	ASV_1308	47	AUT	Firmicutes	Ruminococcaceae	Ruminococcaceae_UCG-010	0.00120377010552198	663	2.21075786861377
20250213_NGI103	ANIMAL	ASV_1309	19	AUT	Firmicutes	Ruminococcaceae	Ruminococcaceae_UCG-010	0.000486630468189735	663	2.21075786861377
20250213_NGI103	ANIMAL	ASV_844	32	AUT	Firmicutes	Ruminococcaceae	Ruminococcaceae_UCG-010	0.000819588156951132	663	2.21075786861377
20250213_NGI103	ANIMAL	ASV_799	27	AUT	Firmicutes	Ruminococcaceae	Ruminococcaceae_UCG-010	0.000691527507427518	663	2.21075786861377
20250213_NGI103	ANIMAL	ASV_185	17	AUT	Firmicutes	Ruminococcaceae	Fastidiosipila	0.000435406208380289	663	2.21075786861377
20250213_NGI103	ANIMAL	ASV_829	31	AUT	Firmicutes	Ruminococcaceae	Ruminococcaceae_UCG-010	0.000793976027046409	663	2.21075786861377
20250213_NGI103	ANIMAL	ASV_908	23	AUT	Firmicutes	Clostridiales_vadinBB60_group	NA	0.000589078987808626	663	2.21075786861377
20250213_NGI103	ANIMAL	ASV_878	33	AUT	Firmicutes	Ruminococcaceae	Ruminococcaceae_UCG-005	0.000845200286855855	663	2.21075786861377
20250213_NGI103	ANIMAL	ASV_442	65	AUT	Firmicutes	Ruminococcaceae	NA	0.00166478844380699	663	2.21075786861377
20250213_NGI103	ANIMAL	ASV_785	25	AUT	Firmicutes	Ruminococcaceae	Ruminiclostridium	0.000640303247618072	663	2.21075786861377
20250213_NGI103	ANIMAL	ASV_1198	19	AUT	Firmicutes	Ruminococcaceae	Ruminococcaceae_UCG-002	0.000486630468189735	663	2.21075786861377
20250213_NGI103	ANIMAL	ASV_634	21	AUT	Firmicutes	Ruminococcaceae	Ruminococcaceae_UCG-005	0.00053785472799918	663	2.21075786861377
20250213_NGI103	ANIMAL	ASV_229	36	AUT	Firmicutes	Ruminococcaceae	Ruminococcaceae_UCG-004	0.000922036676570024	663	2.21075786861377
20250213_NGI103	ANIMAL	ASV_1231	8	AUT	Firmicutes	Ruminococcaceae	Ruminococcaceae_UCG-004	0.000204897039237783	663	2.21075786861377
20250213_NGI103	ANIMAL	ASV_339	34	AUT	Firmicutes	Ruminococcaceae	Flavonifractor	0.000870812416760578	663	2.21075786861377
20250213_NGI103	ANIMAL	ASV_792	14	AUT	Firmicutes	Ruminococcaceae	Ruminiclostridium	0.00035856981866612	663	2.21075786861377
20250213_NGI103	ANIMAL	ASV_858	18	AUT	Firmicutes	Ruminococcaceae	Ruminococcaceae_UCG-002	0.000461018338285012	663	2.21075786861377
20250213_NGI103	ANIMAL	ASV_308	93	AUT	Firmicutes	Ruminococcaceae	Ruminococcaceae_UCG-002	0.00238192808113923	663	2.21075786861377
20250213_NGI103	ANIMAL	ASV_222	36	AUT	Firmicutes	Ruminococcaceae	Flavonifractor	0.000922036676570024	663	2.21075786861377
20250213_NGI103	ANIMAL	ASV_514	49	AUT	Firmicutes	Ruminococcaceae	Ruminococcaceae_UCG-002	0.00125499436533142	663	2.21075786861377
20250213_NGI103	ANIMAL	ASV_1025	15	AUT	Firmicutes	Ruminococcaceae	Ruminococcaceae_UCG-002	0.000384181948570843	663	2.21075786861377
20250213_NGI103	ANIMAL	ASV_129	91	AUT	Firmicutes	Ruminococcaceae	Ruminococcaceae_UCG-002	0.00233070382132978	663	2.21075786861377
20250213_NGI103	ANIMAL	ASV_189	86	AUT	Firmicutes	Christensenellaceae	Christensenellaceae_R-7_group	0.00220264317180617	663	2.21075786861377
20250213_NGI103	ANIMAL	ASV_886	49	AUT	Firmicutes	Christensenellaceae	Christensenellaceae_R-7_group	0.00125499436533142	663	2.21075786861377
20250213_NGI103	ANIMAL	ASV_503	34	AUT	Firmicutes	Christensenellaceae	Christensenellaceae_R-7_group	0.000870812416760578	663	2.21075786861377
20250213_NGI103	ANIMAL	ASV_348	60	AUT	Firmicutes	Christensenellaceae	Christensenellaceae_R-7_group	0.00153672779428337	663	2.21075786861377
20250213_NGI103	ANIMAL	ASV_1245	39	AUT	Firmicutes	Christensenellaceae	Christensenellaceae_R-7_group	0.000998873066284192	663	2.21075786861377
20250213_NGI103	ANIMAL	ASV_209	90	AUT	Firmicutes	Christensenellaceae	Christensenellaceae_R-7_group	0.00230509169142506	663	2.21075786861377
20250213_NGI103	ANIMAL	ASV_798	57	AUT	Firmicutes	Christensenellaceae	Christensenellaceae_R-7_group	0.0014598914045692	663	2.21075786861377
20250213_NGI103	ANIMAL	ASV_411	54	AUT	Firmicutes	Christensenellaceae	Christensenellaceae_R-7_group	0.00138305501485504	663	2.21075786861377
20250213_NGI103	ANIMAL	ASV_487	37	AUT	Firmicutes	Ruminococcaceae	NA	0.000947648806474746	663	2.21075786861377
20250213_NGI103	ANIMAL	ASV_321	68	AUT	Firmicutes	Christensenellaceae	Christensenellaceae_R-7_group	0.00174162483352116	663	2.21075786861377
20250213_NGI103	ANIMAL	ASV_88	113	AUT	Firmicutes	Christensenellaceae	NA	0.00289417067923369	663	2.21075786861377
20250213_NGI103	ANIMAL	ASV_1328	18	AUT	Firmicutes	Christensenellaceae	NA	0.000461018338285012	663	2.21075786861377
20250213_NGI103	ANIMAL	ASV_29	267	AUT	Firmicutes	Ruminococcaceae	Ruminococcaceae_UCG-002	0.00683843868456101	663	2.21075786861377
20250213_NGI103	ANIMAL	ASV_59	213	AUT	Firmicutes	Ruminococcaceae	Ruminococcaceae_UCG-002	0.00545538366970597	663	2.21075786861377
20250213_NGI103	ANIMAL	ASV_44	123	AUT	Firmicutes	Ruminococcaceae	Ruminococcaceae_UCG-009	0.00315029197828091	663	2.21075786861377
20250213_NGI103	ANIMAL	ASV_87	131	AUT	Firmicutes	Ruminococcaceae	Ruminococcaceae_UCG-009	0.0033551890175187	663	2.21075786861377
20250213_NGI103	ANIMAL	ASV_459	39	AUT	Firmicutes	Ruminococcaceae	Ruminococcaceae_UCG-009	0.000998873066284192	663	2.21075786861377
20250213_NGI103	ANIMAL	ASV_661	56	AUT	Firmicutes	Ruminococcaceae	Ruminococcaceae_UCG-009	0.00143427927466448	663	2.21075786861377
20250213_NGI103	ANIMAL	ASV_69	32	AUT	Firmicutes	Ruminococcaceae	Fastidiosipila	0.000819588156951132	663	2.21075786861377
20250213_NGI103	ANIMAL	ASV_1430	16	AUT	Firmicutes	Ruminococcaceae	Ruminococcaceae_UCG-009	0.000409794078475566	663	2.21075786861377
20250213_NGI103	ANIMAL	ASV_1219	12	AUT	Firmicutes	Ruminococcaceae	Ruminococcaceae_UCG-010	0.000307345558856675	663	2.21075786861377
20250213_NGI103	ANIMAL	ASV_741	16	AUT	Firmicutes	Ruminococcaceae	Ruminococcaceae_UCG-010	0.000409794078475566	663	2.21075786861377
20250213_NGI103	ANIMAL	ASV_500	41	AUT	Firmicutes	Ruminococcaceae	Ruminococcaceae_UCG-010	0.00105009732609364	663	2.21075786861377
20250213_NGI103	ANIMAL	ASV_631	39	AUT	Firmicutes	Ruminococcaceae	Ruminococcaceae_UCG-010	0.000998873066284192	663	2.21075786861377
20250213_NGI103	ANIMAL	ASV_1294	41	AUT	Firmicutes	Ruminococcaceae	Ruminococcaceae_UCG-010	0.00105009732609364	663	2.21075786861377
20250213_NGI103	ANIMAL	ASV_518	100	AUT	Firmicutes	Ruminococcaceae	Ruminococcaceae_UCG-010	0.00256121299047229	663	2.21075786861377
20250213_NGI103	ANIMAL	ASV_1200	9	AUT	Firmicutes	Ruminococcaceae	Ruminococcaceae_UCG-010	0.000230509169142506	663	2.21075786861377
20250213_NGI103	ANIMAL	ASV_1052	17	AUT	Firmicutes	Ruminococcaceae	Ruminococcaceae_UCG-010	0.000435406208380289	663	2.21075786861377
[truncated: 151,070 more rows]
